# Supplementary material for: Hexaaqua­nickel(II) bis­{4-[(2-chlorothia­zol-5-yl)meth­oxy]benzoate} dihydrate
Source: Acta Crystallogr Sect E Struct Rep Online. 2008 Mar 29;64(Pt 4):m585. doi: 10.1107/S1600536808007836 (PMC2960908; doi:10.1107/S1600536808007836)
Supplement: Supplementary file 1 [file e-64-0m585-sup1.cif]

##############################################################################
###                                                                        ###
###        Electronic paper (Acta Crystallographica Section E)             ###
###                                                                        ###
##############################################################################
#                                                                            #
# This CIF contains the data in a paper accepted for publication in Acta     #
# Crystallographica Section E. It conforms to the requirements of Notes      #
# for Authors for Section E, and has been peer reviewed under the auspices   #
# of the IUCr Commission on Journals.                                        #
#                                                                            #
# Full details of the Crystallographic Information File format               #
# are given in the paper "The Crystallographic Information File (CIF):       #
# a New Standard Archive File for Crystallography" by S. R. Hall, F. H.      #
# Allen and I. D. Brown [Acta Cryst. (1991), A47, 655-685].                  #
#                                                                            #
# The current version of the core CIF dictionary is obtainable from          #
# ftp://ftp.iucr.org/pub/cif_core.dic. The current version number is 2.4.    #
#                                                                            #
# Software is freely available for graphical display of the structure(s) in  #
# this CIF.  For information consult the CIF home page http://www.iucr.org/  #
# cif/home.html                                                              #
#                                                                            #
# This file may be used for bona fide research purposes within the           #
# scientific community so long as proper attribution is given to the journal # 
# article from which it was obtained.                                        #
#                                                                            #
##############################################################################
                                             
data_I
_journal_date_recd_electronic     2008-03-19
_journal_date_accepted     2008-03-21
_journal_name_full     'Acta Crystallographica, Section E'
_journal_year     2008
_journal_volume     64
_journal_issue      4
_journal_page_first     m585
_journal_page_last     m585
_journal_paper_category     QM
_journal_coeditor_code     NG2435
_publ_contact_author_name     'Jiang, Xiao-Hui'
_publ_contact_author_address
;
College of Chemistry and Chemical Engineering
China West Normal University
Nanchong 637002
People's Republic of China
;
_publ_contact_author_email     zhanghongkun2000@163.com
_publ_contact_author_fax     '(86)451 8660 7149'
_publ_contact_author_phone     '(86)451 8660 7149'
_publ_section_title
;
Hexaaquanickel(II) bis{4-[(2-chlorothiazol-5-yl)methoxy]benzoate} dihydrate
;
loop_
    _publ_author_name
    _publ_author_address
    'Zhang, Hong-Kun'
;
College of Chemistry and Chemical Engineering
China West Normal University
Nanchong 637002
People's Republic of China
;
    'Gao, Jin-Sheng'
;
School of Chemistry and Materials Science
Heilongjiang University
Harbin 150080
People's Republic of China
;
    'Jiang, Xiao-Hui'
;
College of Chemistry and Chemical Engineering
China West Normal University
Nanchong 637002
People's Republic of China
;
    'Hou, Guang-Feng'
;
School of Chemistry and Materials Science
Heilongjiang University
Harbin 150080
People's Republic of China
;
_chemical_name_systematic
;
Hexaaquanickel(II) bis{4-[(2-chlorothiazol-5-yl)methoxy]benzoate} dihydrate
;
_chemical_name_common     ?
_chemical_formula_moiety     'Ni (H2 O)6, 2(C11 H7 Cl N O3 S), 2H2  O'
_chemical_formula_sum     'C22 H30 Cl2 N2 Ni O14 S2'
_chemical_formula_iupac     '[Ni (H2 O)6] (C11 H7 Cl N O3 S)2, 2H2 O'
_chemical_formula_weight     740.21
_chemical_melting_point     ?
_symmetry_cell_setting     triclinic
_symmetry_space_group_name_H-M     'P -1'
_symmetry_space_group_name_Hall     '-P 1'
loop_
    _symmetry_equiv_pos_as_xyz
    'x, y, z'
    '-x, -y, -z'
_cell_length_a     7.1844(4)
_cell_length_b     7.2084(4)
_cell_length_c     15.5621(8)
_cell_angle_alpha     78.3880(10)
_cell_angle_beta     81.2850(10)
_cell_angle_gamma     71.7340(10)
_cell_volume     746.26(7)
_cell_formula_units_Z     1
_cell_measurement_reflns_used     4613
_cell_measurement_theta_min     2.6845
_cell_measurement_theta_max     28.1708
_cell_measurement_temperature     291(2)
_exptl_crystal_description     block
_exptl_crystal_colour     green
_exptl_crystal_size_max     0.20
_exptl_crystal_size_mid     0.18
_exptl_crystal_size_min     0.08
_exptl_crystal_density_diffrn     1.647
_exptl_crystal_density_meas     ?
_exptl_crystal_density_method     'not measured'
_exptl_crystal_F_000     382
_exptl_absorpt_coefficient_mu     1.039
_exptl_absorpt_correction_type     'multi-scan'
_exptl_absorpt_process_details     '(ABSCOR; Higashi, 1995)'
_exptl_absorpt_correction_T_min     0.8191
_exptl_absorpt_correction_T_max     0.9215
_exptl_special_details
;
;
_diffrn_ambient_temperature     291(2)
_diffrn_radiation_type     MoK\a
_diffrn_radiation_wavelength     0.71073
_diffrn_radiation_source     'fine-focus sealed tube'
_diffrn_radiation_monochromator     graphite
_diffrn_measurement_device_type     'Rigaku R-AXIS RAPID'
_diffrn_measurement_method     '\w scan'
_diffrn_detector_area_resol_mean     ?
_diffrn_reflns_number     4613
_diffrn_reflns_av_R_equivalents     0.0118
_diffrn_reflns_av_sigmaI/netI     0.0229
_diffrn_reflns_theta_min     2.68
_diffrn_reflns_theta_max     25.99
_diffrn_reflns_theta_full     25.99
_diffrn_measured_fraction_theta_max     0.978
_diffrn_measured_fraction_theta_full     0.978
_diffrn_reflns_limit_h_min     -8
_diffrn_reflns_limit_h_max     8
_diffrn_reflns_limit_k_min     -4
_diffrn_reflns_limit_k_max     8
_diffrn_reflns_limit_l_min     -19
_diffrn_reflns_limit_l_max     19
_diffrn_standards_number     0
_diffrn_standards_interval_count     0
_diffrn_standards_interval_time     0
_diffrn_standards_decay_%     0
_refine_special_details
;
Refinement of <i>F</i>^2^ against ALL reflections. The weighted <i>R</i>-factor
<i>wR</i> and goodness of fit <i>S</i> are based on <i>F</i>^2^, conventional
<i>R</i>-factors <i>R</i> are based on <i>F</i>, with <i>F</i> set to zero for
negative <i>F</i>^2^. The threshold expression of <i>F</i>^2^ >
\s(<i>F</i>^2^) is used only for calculating <i>R</i>-factors(gt) <i>etc</i>.
and is not relevant to the choice of reflections for refinement.
<i>R</i>-factors based on <i>F</i>^2^ are statistically about twice as large
as those based on <i>F</i>, and <i>R</i>- factors based on ALL data will be
even larger.
;
_reflns_number_total     2862
_reflns_number_gt     2496
_reflns_threshold_expression     I>2\s(I)
_refine_ls_structure_factor_coef     Fsqd
_refine_ls_matrix_type     full
_refine_ls_R_factor_all     0.0370
_refine_ls_R_factor_gt     0.0300
_refine_ls_wR_factor_gt     0.0710
_refine_ls_wR_factor_ref     0.0755
_refine_ls_goodness_of_fit_ref     1.057
_refine_ls_restrained_S_all     1.057
_refine_ls_number_reflns     2862
_refine_ls_number_parameters     196
_refine_ls_number_restraints     0
_refine_ls_hydrogen_treatment     constr
_refine_ls_weighting_scheme     calc
_refine_ls_weighting_details
         'calc w=1/[\s^2^(Fo^2^)+(0.0324P)^2^+0.4113P] where P=(Fo^2^+2Fc^2^)/3'
_atom_sites_solution_hydrogens     geom
_atom_sites_solution_primary     direct
_atom_sites_solution_secondary     difmap
_refine_ls_shift/su_max     0.000
_refine_ls_shift/su_mean     0.000
_refine_diff_density_max     0.356
_refine_diff_density_min     -0.219
_refine_ls_extinction_method     none
_refine_ls_extinction_coef     ?
loop_
    _atom_type_symbol
    _atom_type_description
    _atom_type_scat_dispersion_real
    _atom_type_scat_dispersion_imag
    _atom_type_scat_source
    'C' 'C' 0.0033 0.0016
                         'International Tables Vol C Tables 4.2.6.8 and 6.1.1.4'
    'H' 'H' 0.0000 0.0000
                         'International Tables Vol C Tables 4.2.6.8 and 6.1.1.4'
    'Cl' 'Cl' 0.1484 0.1585
                         'International Tables Vol C Tables 4.2.6.8 and 6.1.1.4'
    'O' 'O' 0.0106 0.0060
                         'International Tables Vol C Tables 4.2.6.8 and 6.1.1.4'
    'N' 'N' 0.0061 0.0033
                         'International Tables Vol C Tables 4.2.6.8 and 6.1.1.4'
    'Ni' 'Ni' 0.3393 1.1124
                         'International Tables Vol C Tables 4.2.6.8 and 6.1.1.4'
    'S' 'S' 0.1246 0.1234
                         'International Tables Vol C Tables 4.2.6.8 and 6.1.1.4'
_computing_data_collection     'RAPID-AUTO (Rigaku, 1998)'
_computing_cell_refinement     'RAPID-AUTO (Rigaku, 1998)'
_computing_data_reduction     'CrystalStructure (Rigaku/MSC, 2002)'
_computing_structure_solution     'SHELXS97 (Sheldrick, 2008)'
_computing_structure_refinement     'SHELXL97 (Sheldrick, 2008)'
_computing_molecular_graphics     'SHELXTL (Sheldrick, 2008)'
_computing_publication_material     'SHELXL97 (Sheldrick, 2008)'
loop_
    _atom_site_type_symbol
    _atom_site_label
    _atom_site_fract_x
    _atom_site_fract_y
    _atom_site_fract_z
    _atom_site_U_iso_or_equiv
    _atom_site_adp_type
    _atom_site_calc_flag
    _atom_site_refinement_flags
    _atom_site_occupancy
    _atom_site_disorder_assembly
    _atom_site_disorder_group
    C C1 0.4407(3) 0.4075(3) 0.34973(14) 0.0299(5) Uani d . 1 . .
    C C2 0.5199(3) 0.3065(3) 0.27064(14) 0.0290(4) Uani d . 1 . .
    C C3 0.5491(3) 0.4165(3) 0.18875(14) 0.0341(5) Uani d . 1 . .
    H H1 0.5231 0.5528 0.1836 0.041 Uiso calc R 1 . .
    C C4 0.6166(3) 0.3275(3) 0.11385(15) 0.0377(5) Uani d . 1 . .
    H H2 0.6367 0.4031 0.0593 0.045 Uiso calc R 1 . .
    C C5 0.6532(3) 0.1257(3) 0.12194(14) 0.0357(5) Uani d . 1 . .
    C C6 0.6261(4) 0.0128(3) 0.20322(15) 0.0454(6) Uani d . 1 . .
    H H3 0.6515 -0.1234 0.2081 0.055 Uiso calc R 1 . .
    C C7 0.5612(4) 0.1027(3) 0.27714(15) 0.0414(6) Uani d . 1 . .
    H H4 0.5450 0.0260 0.3318 0.050 Uiso calc R 1 . .
    C C8 0.7285(4) 0.1271(3) -0.03345(14) 0.0404(5) Uani d . 1 . .
    H H6 0.8182 0.2060 -0.0388 0.048 Uiso calc R 1 . .
    H H5 0.5999 0.2151 -0.0474 0.048 Uiso calc R 1 . .
    C C9 0.8018(3) -0.0208(3) -0.09460(14) 0.0336(5) Uani d . 1 . .
    C C10 0.8419(4) 0.0072(4) -0.18299(15) 0.0444(6) Uani d . 1 . .
    H H7 0.8252 0.1330 -0.2162 0.053 Uiso calc R 1 . .
    C C11 0.9178(3) -0.3136(3) -0.16161(15) 0.0369(5) Uani d . 1 . .
    Cl Cl1 0.99611(11) -0.54983(9) -0.18443(5) 0.05607(19) Uani d . 1 . .
    N N1 0.9093(3) -0.1615(3) -0.22133(13) 0.0431(5) Uani d . 1 . .
    Ni Ni1 1.0000 0.0000 0.5000 0.02618(11) Uani d S 1 . .
    O O1 0.4168(2) 0.2996(2) 0.42325(10) 0.0360(4) Uani d . 1 . .
    O O2 0.4022(2) 0.5919(2) 0.33923(10) 0.0420(4) Uani d . 1 . .
    O O3 0.7165(3) 0.0213(2) 0.05258(10) 0.0521(5) Uani d . 1 . .
    O O4 1.0411(2) -0.1930(2) 0.41173(11) 0.0435(4) Uani d . 1 . .
    H H8 0.9563 -0.2515 0.4097 0.065 Uiso d R 1 . .
    H H9 1.1530 -0.2663 0.3946 0.065 Uiso d R 1 . .
    O O5 0.9559(3) 0.2269(2) 0.39824(11) 0.0519(5) Uani d . 1 . .
    H H10 1.0058 0.2093 0.3463 0.078 Uiso d R 1 . .
    H H11 0.8994 0.3483 0.4014 0.078 Uiso d R 1 . .
    O O6 0.7076(2) 0.0327(2) 0.52300(11) 0.0403(4) Uani d . 1 . .
    H H12 0.6286 0.1176 0.4888 0.061 Uiso d R 1 . .
    H H13 0.6671 -0.0686 0.5411 0.061 Uiso d R 1 . .
    O O7 0.2566(2) 0.3897(2) 0.58489(11) 0.0418(4) Uani d . 1 . .
    H H15 0.3537 0.3765 0.6131 0.063 Uiso d R 1 . .
    H H14 0.3016 0.3778 0.5319 0.063 Uiso d R 1 . .
    S S1 0.84843(10) -0.26984(9) -0.05532(4) 0.04168(16) Uani d . 1 . .
loop_
    _atom_site_aniso_label
    _atom_site_aniso_U_11
    _atom_site_aniso_U_22
    _atom_site_aniso_U_33
    _atom_site_aniso_U_12
    _atom_site_aniso_U_13
    _atom_site_aniso_U_23
    C1 0.0288(10) 0.0311(12) 0.0304(11) -0.0066(9) -0.0005(8) -0.0112(9)
    C2 0.0305(10) 0.0267(11) 0.0279(11) -0.0039(8) -0.0003(8) -0.0090(9)
    C3 0.0447(12) 0.0248(11) 0.0319(12) -0.0084(9) 0.0001(9) -0.0082(9)
    C4 0.0515(13) 0.0326(12) 0.0258(11) -0.0108(10) 0.0030(10) -0.0049(9)
    C5 0.0450(12) 0.0313(12) 0.0270(11) -0.0040(10) 0.0032(9) -0.0126(9)
    C6 0.0708(17) 0.0232(12) 0.0336(13) -0.0049(11) 0.0067(12) -0.0080(10)
    C7 0.0600(15) 0.0301(12) 0.0268(11) -0.0074(11) 0.0080(10) -0.0065(10)
    C8 0.0577(14) 0.0332(13) 0.0272(12) -0.0087(11) 0.0025(10) -0.0104(10)
    C9 0.0417(12) 0.0282(11) 0.0291(11) -0.0076(9) 0.0003(9) -0.0075(9)
    C10 0.0702(16) 0.0297(12) 0.0284(12) -0.0098(11) 0.0028(11) -0.0071(10)
    C11 0.0434(12) 0.0328(12) 0.0327(12) -0.0067(10) 0.0022(10) -0.0126(10)
    Cl1 0.0756(5) 0.0341(3) 0.0554(4) -0.0099(3) 0.0077(3) -0.0205(3)
    N1 0.0622(13) 0.0352(11) 0.0283(10) -0.0085(9) 0.0044(9) -0.0130(9)
    Ni1 0.0301(2) 0.0224(2) 0.0240(2) -0.00492(15) 0.00206(14) -0.00691(15)
    O1 0.0464(9) 0.0331(8) 0.0274(8) -0.0104(7) 0.0037(7) -0.0098(7)
    O2 0.0575(10) 0.0278(8) 0.0362(9) -0.0050(7) 0.0040(7) -0.0130(7)
    O3 0.0902(14) 0.0318(9) 0.0255(8) -0.0070(9) 0.0071(8) -0.0114(7)
    O4 0.0432(9) 0.0421(10) 0.0493(10) -0.0121(7) 0.0064(7) -0.0255(8)
    O5 0.0836(13) 0.0268(9) 0.0277(8) 0.0023(8) 0.0087(8) -0.0048(7)
    O6 0.0340(8) 0.0358(9) 0.0482(10) -0.0101(7) 0.0004(7) -0.0035(7)
    O7 0.0494(9) 0.0378(9) 0.0371(9) -0.0085(7) 0.0032(7) -0.0159(7)
    S1 0.0599(4) 0.0318(3) 0.0279(3) -0.0089(3) 0.0050(3) -0.0064(2)
_geom_special_details
;
All e.s.d.'s (except the e.s.d. in the dihedral angle between two l.s. planes)
are estimated using the full covariance matrix. The cell e.s.d.'s are taken
into account individually in the estimation of e.s.d.'s in distances, angles
and torsion angles; correlations between e.s.d.'s in cell parameters are only
used when they are defined by crystal symmetry. An approximate (isotropic)
treatment of cell e.s.d.'s is used for estimating e.s.d.'s involving l.s.
planes.
;
loop_
    _geom_bond_atom_site_label_1
    _geom_bond_atom_site_label_2
    _geom_bond_site_symmetry_2
    _geom_bond_distance
    _geom_bond_publ_flag
    C1 O2 . 1.251(3) ?
    C1 O1 . 1.269(3) ?
    C1 C2 . 1.503(3) ?
    C2 C3 . 1.383(3) ?
    C2 C7 . 1.390(3) ?
    C3 C4 . 1.393(3) ?
    C3 H1 . 0.9300 ?
    C4 C5 . 1.378(3) ?
    C4 H2 . 0.9300 ?
    C5 O3 . 1.379(3) ?
    C5 C6 . 1.382(3) ?
    C6 C7 . 1.381(3) ?
    C6 H3 . 0.9300 ?
    C7 H4 . 0.9300 ?
    C8 O3 . 1.406(3) ?
    C8 C9 . 1.492(3) ?
    C8 H6 . 0.9700 ?
    C8 H5 . 0.9700 ?
    C9 C10 . 1.349(3) ?
    C9 S1 . 1.718(2) ?
    C10 N1 . 1.380(3) ?
    C10 H7 . 0.9300 ?
    C11 N1 . 1.279(3) ?
    C11 Cl1 . 1.710(2) ?
    C11 S1 . 1.716(2) ?
    Ni1 O5 . 2.0167(16) ?
    Ni1 O5 2_756 2.0167(16) ?
    Ni1 O6 2_756 2.0230(15) ?
    Ni1 O6 . 2.0230(15) ?
    Ni1 O4 2_756 2.0732(15) ?
    Ni1 O4 . 2.0732(15) ?
    O4 H8 . 0.8499 ?
    O4 H9 . 0.8500 ?
    O5 H10 . 0.8500 ?
    O5 H11 . 0.8500 ?
    O6 H12 . 0.8499 ?
    O6 H13 . 0.8500 ?
    O7 H15 . 0.8499 ?
    O7 H14 . 0.8501 ?
loop_
    _geom_angle_atom_site_label_1
    _geom_angle_atom_site_label_2
    _geom_angle_atom_site_label_3
    _geom_angle_site_symmetry_1
    _geom_angle_site_symmetry_3
    _geom_angle
    _geom_angle_publ_flag
    O2 C1 O1 . . 124.10(19) ?
    O2 C1 C2 . . 118.33(19) ?
    O1 C1 C2 . . 117.58(19) ?
    C3 C2 C7 . . 118.43(19) ?
    C3 C2 C1 . . 120.19(19) ?
    C7 C2 C1 . . 121.36(19) ?
    C2 C3 C4 . . 121.4(2) ?
    C2 C3 H1 . . 119.3 ?
    C4 C3 H1 . . 119.3 ?
    C5 C4 C3 . . 118.9(2) ?
    C5 C4 H2 . . 120.5 ?
    C3 C4 H2 . . 120.5 ?
    C4 C5 O3 . . 124.3(2) ?
    C4 C5 C6 . . 120.6(2) ?
    O3 C5 C6 . . 115.1(2) ?
    C7 C6 C5 . . 119.9(2) ?
    C7 C6 H3 . . 120.0 ?
    C5 C6 H3 . . 120.0 ?
    C6 C7 C2 . . 120.7(2) ?
    C6 C7 H4 . . 119.6 ?
    C2 C7 H4 . . 119.6 ?
    O3 C8 C9 . . 107.34(18) ?
    O3 C8 H6 . . 110.2 ?
    C9 C8 H6 . . 110.2 ?
    O3 C8 H5 . . 110.2 ?
    C9 C8 H5 . . 110.2 ?
    H6 C8 H5 . . 108.5 ?
    C10 C9 C8 . . 129.8(2) ?
    C10 C9 S1 . . 109.38(17) ?
    C8 C9 S1 . . 120.84(16) ?
    C9 C10 N1 . . 116.1(2) ?
    C9 C10 H7 . . 121.9 ?
    N1 C10 H7 . . 121.9 ?
    N1 C11 Cl1 . . 122.70(17) ?
    N1 C11 S1 . . 116.45(17) ?
    Cl1 C11 S1 . . 120.85(14) ?
    C11 N1 C10 . . 109.39(19) ?
    O5 Ni1 O5 . 2_756 180.0000(10)
                                 ?
    O5 Ni1 O6 . 2_756 88.79(7) ?
    O5 Ni1 O6 2_756 2_756 91.21(7) ?
    O5 Ni1 O6 . . 91.21(7) ?
    O5 Ni1 O6 2_756 . 88.79(7) ?
    O6 Ni1 O6 2_756 . 180.00(9) ?
    O5 Ni1 O4 . 2_756 91.14(7) ?
    O5 Ni1 O4 2_756 2_756 88.86(7) ?
    O6 Ni1 O4 2_756 2_756 92.92(6) ?
    O6 Ni1 O4 . 2_756 87.08(6) ?
    O5 Ni1 O4 . . 88.86(7) ?
    O5 Ni1 O4 2_756 . 91.14(7) ?
    O6 Ni1 O4 2_756 . 87.08(6) ?
    O6 Ni1 O4 . . 92.92(6) ?
    O4 Ni1 O4 2_756 . 180.0 ?
    C5 O3 C8 . . 118.64(18) ?
    Ni1 O4 H8 . . 121.8 ?
    Ni1 O4 H9 . . 123.8 ?
    H8 O4 H9 . . 107.5 ?
    Ni1 O5 H10 . . 121.0 ?
    Ni1 O5 H11 . . 126.5 ?
    H10 O5 H11 . . 112.2 ?
    Ni1 O6 H12 . . 120.0 ?
    Ni1 O6 H13 . . 119.8 ?
    H12 O6 H13 . . 109.8 ?
    H15 O7 H14 . . 107.2 ?
    C11 S1 C9 . . 88.63(11) ?
loop_
    _geom_hbond_atom_site_label_D
    _geom_hbond_atom_site_label_H
    _geom_hbond_atom_site_label_A
    _geom_hbond_site_symmetry_A
    _geom_hbond_distance_DH
    _geom_hbond_distance_HA
    _geom_hbond_distance_DA
    _geom_hbond_angle_DHA
    O4 H8 O7 2_656 0.85 2.05 2.903(2) 175.4
    O4 H9 O2 1_645 0.85 1.93 2.776(2) 171.6
    O5 H10 N1 2_755 0.85 2.01 2.858(2) 172.5
    O5 H11 O7 2_666 0.85 1.91 2.750(2) 172.6
    O6 H12 O1 . 0.85 1.94 2.781(2) 171.3
    O6 H13 O1 2_656 0.85 1.90 2.747(2) 177.4
    O7 H14 O1 . 0.85 1.88 2.718(2) 169.1
