# Supplementary material for: Hexaaqua­nickel(II) bis­{4-[(2-chlorothia­zol-5-yl)meth­oxy]benzoate} dihydrate
Source: Acta Crystallogr Sect E Struct Rep Online. 2008 Mar 29;64(Pt 4):m585. doi: 10.1107/S1600536808007836 (PMC2960908; doi:10.1107/S1600536808007836)
Supplement: Supplementary file 2 [file e-64-0m585-Isup2.hkl]

# 
# h,k,l, Fc-squared, Fo-squared, sigma(Fo-squared) and status flag 
# 
data_I
_shelx_title ' JD071001_0m in P-1               P-1' 
_shelx_refln_list_code          4 
_shelx_F_calc_maximum      165.22 
_exptl_crystal_F_000       382.00 
_reflns_d_resolution_high  0.8108 
 
loop_ 
 _symmetry_equiv_pos_as_xyz 
 'x, y, z' 
 '-x, -y, -z' 
 
_cell_length_a     7.1844 
_cell_length_b     7.2084 
_cell_length_c    15.5621 
_cell_angle_alpha  78.388 
_cell_angle_beta   81.285 
_cell_angle_gamma  71.734 
 
_shelx_F_squared_multiplier     1.000 
 
loop_ 
 _refln_index_h 
 _refln_index_k 
 _refln_index_l 
 _refln_F_squared_calc 
 _refln_F_squared_meas 
 _refln_F_squared_sigma 
 _refln_observed_status 
   1   0   0     1071.62     1044.96      8.42 o 
   2   0   0     2851.97     2936.31     22.36 o 
   3   0   0     1480.31     1413.36     13.16 o 
   4   0   0      357.98      356.37      5.96 o 
   5   0   0      450.43      412.12     14.64 o 
   6   0   0       98.06       98.28      4.04 o 
   7   0   0      266.83      263.70      5.60 o 
   8   0   0       18.44       15.66      2.45 o 
  -8   1   0       10.71        8.90      3.32 o 
  -7   1   0        0.71        1.05      1.30 o 
  -6   1   0       11.25       10.01      2.07 o 
  -5   1   0       98.09      103.91      5.59 o 
  -4   1   0       20.72       23.80      3.07 o 
  -3   1   0      205.84      208.47      6.48 o 
  -2   1   0        4.65        7.63      0.97 o 
  -1   1   0      885.95      968.20     11.39 o 
   0   1   0     1165.41     1213.09     14.08 o 
   2   1   0     5616.33     5743.09     58.11 o 
   3   1   0      494.94      457.72      5.83 o 
   4   1   0      403.27      404.22      6.20 o 
   5   1   0       68.76       62.20      2.92 o 
   6   1   0      361.58      351.05      5.70 o 
   7   1   0       55.99       50.24      2.69 o 
   8   1   0        1.24        4.17      1.91 o 
  -7   2   0       56.99       52.27      3.02 o 
  -6   2   0      135.37      134.90      5.08 o 
  -5   2   0       79.80       87.44      7.92 o 
  -4   2   0      528.36      497.05      8.06 o 
  -3   2   0     1941.77     1877.79     17.64 o 
  -2   2   0        6.52        4.10      1.14 o 
  -1   2   0     1090.46     1090.30     11.82 o 
   0   2   0      931.07      998.98      8.56 o 
   1   2   0     1150.92     1214.47     15.49 o 
   2   2   0       40.34       48.11      1.34 o 
   3   2   0      960.93      908.53      8.52 o 
   4   2   0     1979.72     1908.04     16.42 o 
   5   2   0      620.44      629.38      8.35 o 
   6   2   0       56.26       53.96      2.83 o 
   7   2   0      151.77      151.70      4.91 o 
   8   2   0       58.93       57.67      3.70 o 
  -6   3   0       83.98       85.63      4.43 o 
  -5   3   0      215.75      206.42      5.97 o 
  -4   3   0      103.01      104.21      4.10 o 
  -3   3   0      111.83      123.52      4.17 o 
  -2   3   0        0.40        2.86      1.49 o 
  -1   3   0     1397.82     1572.97     14.14 o 
   0   3   0     2334.50     2500.52     19.58 o 
   1   3   0       83.89       90.11      3.84 o 
   2   3   0      607.59      666.92      9.28 o 
   3   3   0      116.04      103.11      2.16 o 
   4   3   0       69.57       77.77      2.41 o 
   5   3   0        5.45        6.39      3.00 o 
   6   3   0        0.39        0.25      1.24 o 
   7   3   0       73.33       77.74      3.58 o 
   8   3   0       73.01       75.67      3.98 o 
  -6   4   0      281.16      276.68      6.31 o 
  -5   4   0       83.32       92.71      6.71 o 
  -4   4   0       29.86       42.05      7.71 o 
  -3   4   0      290.43      291.17      6.23 o 
  -2   4   0      473.16      489.32     10.74 o 
  -1   4   0     1794.59     1865.36     16.92 o 
   0   4   0     1076.44     1048.12     12.06 o 
   1   4   0     1965.36     2077.90     27.69 o 
   2   4   0        1.67        1.25      1.52 o 
   3   4   0       85.81       80.79      2.25 o 
   4   4   0      237.14      233.13      4.42 o 
   5   4   0      174.79      167.24      4.22 o 
   6   4   0      173.64      190.42      6.43 o 
   7   4   0       69.47       68.79      4.76 o 
  -5   5   0        5.41       12.75      4.02 o 
  -4   5   0       22.34       32.97      5.12 o 
  -3   5   0      214.53      235.67     10.27 o 
  -2   5   0      135.82      136.31      7.71 o 
  -1   5   0      281.70      250.82      9.35 o 
   0   5   0      638.46      599.67     13.82 o 
   1   5   0      271.86      272.14      8.83 o 
   2   5   0       19.64       19.26      3.14 o 
   3   5   0      509.48      494.33     11.76 o 
   4   5   0     1031.26     1002.09     18.52 o 
   5   5   0      490.18      482.44     12.65 o 
   6   5   0        8.60        6.27      2.48 o 
   7   5   0       31.64       34.59      4.36 o 
   8   5   0        2.47        7.52      2.93 o 
  -4   6   0        8.60       24.09      5.07 o 
  -3   6   0       20.90        7.13      4.08 o 
  -2   6   0        9.76        6.22      3.76 o 
  -1   6   0       18.71       18.08      4.13 o 
   0   6   0       42.80       44.47      5.17 o 
   1   6   0      330.01      342.27     10.84 o 
   2   6   0      125.17      119.53      6.66 o 
   3   6   0      592.86      565.19     13.87 o 
   4   6   0      101.04       97.40      6.14 o 
   5   6   0        0.34        2.40      2.30 o 
   6   6   0       18.58       25.87      4.00 o 
   7   6   0        1.99        0.24      2.40 o 
  -2   7   0       30.37       27.83      5.46 o 
  -1   7   0        2.32        3.97      3.81 o 
   0   7   0      955.13      901.89     20.95 o 
   1   7   0      156.54      161.34      8.67 o 
   2   7   0      122.29      111.46      7.13 o 
   3   7   0        5.56        3.47      2.53 o 
   4   7   0       31.88       31.74      4.42 o 
   5   7   0       52.06       55.08      5.59 o 
   6   7   0       30.11       32.97      4.76 o 
   7   7   0      113.27      142.79      8.65 o 
   0   8   0       40.16       37.73      6.01 o 
   1   8   0        0.96        3.11      3.68 o 
   2   8   0      254.99      234.15     10.69 o 
   3   8   0       13.61       19.07      4.36 o 
   4   8   0       23.73       25.74      4.68 o 
   5   8   0       13.80       17.35      4.23 o 
  -5  -8   1        0.70        0.76      3.11 o 
  -4  -8   1       86.77       90.22      7.19 o 
  -3  -8   1      139.08      130.09      8.36 o 
  -2  -8   1       84.49       87.74      7.24 o 
  -1  -8   1       72.11       83.32      7.52 o 
   0  -8   1       14.64        4.26      3.97 o 
  -6  -7   1       20.38       21.95      4.52 o 
  -5  -7   1      295.61      296.31     10.95 o 
  -4  -7   1      339.84      353.40     11.97 o 
  -3  -7   1       13.40        9.85      3.40 o 
  -2  -7   1       96.40       94.27      6.77 o 
  -1  -7   1        1.07        1.12      2.82 o 
   0  -7   1        4.57        3.40      3.68 o 
   1  -7   1       63.33       66.60      6.87 o 
   2  -7   1      357.29      343.89     14.00 o 
  -7  -6   1       37.17       37.00      4.83 o 
  -6  -6   1      148.68      152.19      7.86 o 
  -5  -6   1        2.53        5.88      2.53 o 
  -4  -6   1        7.10        5.43      2.72 o 
  -3  -6   1        6.90        8.31      2.98 o 
  -2  -6   1       97.57       93.67      5.93 o 
  -1  -6   1       23.33       16.07      3.76 o 
   0  -6   1       69.82       71.35      6.01 o 
   1  -6   1       21.41       34.51      5.04 o 
   2  -6   1      332.57      326.38     12.31 o 
   3  -6   1       15.60       17.40      4.52 o 
   4  -6   1        0.54        6.51      3.95 o 
  -8  -5   1      120.31      135.10      7.84 o 
  -7  -5   1       30.15       26.75      4.05 o 
  -6  -5   1       46.43       50.97      4.81 o 
  -5  -5   1        8.45        7.63      2.56 o 
  -4  -5   1      319.84      302.11      9.33 o 
  -3  -5   1      427.40      410.33     10.71 o 
  -2  -5   1     1085.89     1108.32     19.28 o 
  -1  -5   1     2206.87     2065.62     29.84 o 
   0  -5   1     1222.77     1291.31     22.29 o 
   1  -5   1      243.73      242.46      9.59 o 
   2  -5   1      155.57      153.24      8.10 o 
   3  -5   1      533.89      540.05     15.44 o 
   4  -5   1       36.20       37.05      5.30 o 
   5  -5   1       82.21       89.64      7.60 o 
  -5  -4   1       13.14       10.30      1.50 o 
  -4  -4   1      217.92      227.35      4.27 o 
  -3  -4   1      232.60      238.62      7.19 o 
  -2  -4   1      295.38      305.43      8.05 o 
  -1  -4   1       16.32       21.76      2.66 o 
   0  -4   1      743.96      789.06      8.00 o 
   1  -4   1       64.68       81.68      3.46 o 
   2  -4   1       30.95       29.93      2.13 o 
   3  -4   1      364.24      349.63     10.74 o 
   4  -4   1       41.59       47.72      5.64 o 
   5  -4   1        3.96        2.93      1.42 o 
   6  -4   1       19.36       24.63      2.41 o 
  -8  -3   1       76.40       86.96      5.00 o 
  -7  -3   1       84.06       92.07      3.78 o 
  -6  -3   1      209.82      208.58      4.96 o 
  -5  -3   1      347.01      339.23     16.11 o 
  -4  -3   1     1006.38      998.40      9.82 o 
  -3  -3   1     1409.07     1363.54      9.71 o 
  -2  -3   1       20.52       19.58      0.97 o 
  -1  -3   1       16.18       17.95      2.04 o 
   0  -3   1     1393.78     1407.11     11.92 o 
   1  -3   1     2033.68     2115.72     17.83 o 
   2  -3   1     1699.69     1740.09     22.01 o 
   3  -3   1      746.01      745.85     11.33 o 
   4  -3   1      261.23      251.47      6.10 o 
   5  -3   1       38.77       34.81      2.35 o 
   6  -3   1       23.95       22.53      2.75 o 
  -8  -2   1       30.05       24.46      2.76 o 
  -7  -2   1       86.99       80.54      5.30 o 
  -6  -2   1      107.99       98.42      5.09 o 
  -5  -2   1       64.25       56.67      3.76 o 
  -4  -2   1        1.63        1.15      1.20 o 
  -3  -2   1       21.18       19.75      1.70 o 
  -2  -2   1      170.10      140.70      2.37 o 
  -1  -2   1       62.17       78.15      2.95 o 
   0  -2   1       32.43       40.39      2.85 o 
   1  -2   1      198.22      196.58      3.26 o 
   2  -2   1       34.32       36.89      1.66 o 
   3  -2   1      473.82      479.53      7.16 o 
   4  -2   1        4.98        8.04      1.71 o 
   5  -2   1       70.65       72.37      5.57 o 
   6  -2   1       77.14       81.20      3.19 o 
   7  -2   1       91.30       90.35      6.16 o 
  -8  -1   1       95.31       93.77      7.71 o 
  -7  -1   1      206.99      208.22      5.75 o 
  -6  -1   1      351.27      348.28      7.15 o 
  -5  -1   1       99.95       90.24      3.30 o 
  -4  -1   1     1199.35     1200.35     12.36 o 
  -3  -1   1     5889.74     5983.30     60.17 o 
  -2  -1   1     3148.88     3126.21     32.01 o 
  -1  -1   1     4068.32     4054.85     42.09 o 
   0  -1   1     1943.64     2049.87     22.42 o 
   1  -1   1     3658.17     3735.96     35.43 o 
   2  -1   1      122.11      113.72      2.73 o 
   3  -1   1      226.34      232.66      4.47 o 
   4  -1   1      512.98      489.69      7.69 o 
   5  -1   1      412.37      393.26      8.90 o 
   6  -1   1      148.58      135.53      3.86 o 
   7  -1   1       39.23       31.12      3.41 o 
   8  -1   1       11.86       10.15      1.97 o 
  -8   0   1        2.38        1.43      1.39 o 
  -7   0   1       71.21       62.37      3.67 o 
  -6   0   1       16.51       16.04      2.16 o 
  -5   0   1      166.90      144.35      5.67 o 
  -4   0   1      972.40      935.04     18.41 o 
  -3   0   1      719.07      680.79      7.83 o 
  -2   0   1        8.53       11.53      1.01 o 
  -1   0   1       96.14      107.50      1.69 o 
   1   0   1      190.71      181.56      3.84 o 
   2   0   1     9339.03     8958.98    126.30 o 
   3   0   1     2729.57     2690.42     22.02 o 
   4   0   1      720.98      721.97      9.15 o 
   5   0   1       66.11       58.63      3.48 o 
   6   0   1        1.40        0.06      1.53 o 
   7   0   1       48.61       45.92      2.65 o 
   8   0   1       33.19       30.24      2.65 o 
  -7   1   1        1.99        4.10      2.60 o 
  -6   1   1      176.39      183.03      5.48 o 
  -5   1   1       83.88       88.60      3.62 o 
  -4   1   1        9.00       10.32      3.59 o 
  -3   1   1      185.43      180.50      3.95 o 
  -2   1   1       98.82       98.94      2.56 o 
  -1   1   1      915.13      993.39      8.72 o 
   0   1   1     2982.87     3029.51     33.65 o 
   1   1   1     1277.92     1269.37     13.46 o 
   2   1   1    27296.81    26073.36    182.78 o 
   3   1   1      136.70      111.53      2.18 o 
   4   1   1      176.08      173.36      3.20 o 
   5   1   1        4.21        3.87      1.09 o 
   6   1   1      131.80      126.79      3.50 o 
   7   1   1      202.63      196.00      4.74 o 
   8   1   1       27.98       32.29      3.12 o 
  -7   2   1       45.14       51.31      3.80 o 
  -6   2   1       66.17       76.92      3.90 o 
  -5   2   1        3.02        0.48      1.74 o 
  -4   2   1       22.17       23.65      2.16 o 
  -3   2   1      264.15      265.35      9.80 o 
  -2   2   1       13.05       11.81      1.99 o 
  -1   2   1      811.33      877.53      8.63 o 
   0   2   1      747.79      768.92     13.69 o 
   1   2   1      662.45      717.52      6.56 o 
   2   2   1      155.27      151.98      3.34 o 
   3   2   1      262.46      242.92      3.71 o 
   4   2   1        7.28       20.39      2.59 o 
   5   2   1      386.38      388.97      8.62 o 
   6   2   1      245.45      249.79      5.65 o 
   7   2   1      216.72      225.88      5.91 o 
   8   2   1       89.84       83.25      4.20 o 
  -6   3   1        0.41       -1.63      1.82 o 
  -5   3   1       25.11       28.01      4.28 o 
  -4   3   1      349.05      342.99      7.02 o 
  -3   3   1      176.23      182.70      4.66 o 
  -2   3   1      436.09      446.20      6.71 o 
  -1   3   1        0.89        3.95      0.93 o 
   0   3   1       68.50       89.57      2.15 o 
   1   3   1     2685.54     2908.86     23.57 o 
   2   3   1       41.15       38.46      2.43 o 
   3   3   1      185.82      181.24      4.31 o 
   4   3   1       24.63       24.33      1.51 o 
   5   3   1        1.91        1.95      1.08 o 
   6   3   1       13.99       18.21      1.96 o 
   7   3   1       53.01       44.49      3.06 o 
   8   3   1        0.31        1.22      1.71 o 
  -6   4   1      137.52      143.73      5.78 o 
  -5   4   1      198.12      191.91      5.98 o 
  -4   4   1      553.64      533.38      9.37 o 
  -3   4   1     1746.96     1679.84     41.49 o 
  -2   4   1      433.24      420.20      6.91 o 
  -1   4   1       28.84       27.50      1.74 o 
   0   4   1     1097.18     1249.84     11.82 o 
   1   4   1      925.41      844.62      8.20 o 
   2   4   1     3608.38     3691.73     63.03 o 
   3   4   1      729.52      714.39      7.86 o 
   4   4   1      200.07      183.86      3.94 o 
   5   4   1       57.13       59.66      2.72 o 
   6   4   1        0.42        1.86      1.72 o 
   7   4   1       79.92       85.38      5.28 o 
   8   4   1       47.49       50.24      4.83 o 
  -5   5   1       32.57       36.12      3.41 o 
  -4   5   1       94.09      102.26      4.57 o 
  -3   5   1        0.49        1.29      1.46 o 
  -2   5   1        0.35        2.19      1.34 o 
  -1   5   1        2.89        2.72      3.11 o 
   0   5   1      360.16      391.99     11.10 o 
   1   5   1      904.08      903.85     17.14 o 
   2   5   1        0.67        2.56      1.99 o 
   3   5   1       78.81      102.63      5.57 o 
   4   5   1        0.80        5.23      2.06 o 
   5   5   1        2.97        1.65      1.83 o 
   6   5   1       18.38       18.08      3.32 o 
   7   5   1      127.94      117.23      6.87 o 
   8   5   1       35.89       21.08      4.00 o 
  -4   6   1       22.07       18.45      4.83 o 
  -3   6   1       86.02       94.24      7.71 o 
  -2   6   1      155.89      155.69      8.73 o 
  -1   6   1      612.35      618.88     16.30 o 
   0   6   1       45.32       76.16      6.09 o 
   1   6   1      782.29      666.40     15.49 o 
   2   6   1      394.21      373.39     10.97 o 
   3   6   1      314.83      286.38      9.46 o 
   4   6   1      591.80      593.30     14.29 o 
   5   6   1      520.93      562.23     14.63 o 
   6   6   1      300.37      290.95     10.69 o 
   7   6   1      159.82      149.79      8.18 o 
  -2   7   1        1.16        9.77      4.00 o 
  -1   7   1      116.91      131.84      8.47 o 
   0   7   1       57.83       53.80      6.04 o 
   1   7   1       21.07       21.29      4.39 o 
   2   7   1       77.48       70.80      6.01 o 
   3   7   1        9.66       14.87      3.63 o 
   4   7   1       26.39       27.02      4.18 o 
   5   7   1       83.48       80.13      6.35 o 
   6   7   1       20.19       25.50      4.42 o 
   7   7   1        0.99       -3.27      2.48 o 
  -1   8   1       67.52       77.73      8.02 o 
   0   8   1       56.40       52.25      6.53 o 
   1   8   1      182.98      186.44      9.90 o 
   2   8   1      457.72      414.88     14.00 o 
   3   8   1       37.14       37.99      5.41 o 
   4   8   1       17.63       20.43      4.36 o 
   5   8   1        3.36       -0.10      2.69 o 
  -4  -8   2      141.56      154.26      8.94 o 
  -3  -8   2       12.91       12.20      4.31 o 
  -2  -8   2       39.68       38.49      5.80 o 
  -1  -8   2      254.34      273.06     12.20 o 
   0  -8   2      451.75      452.11     16.20 o 
  -6  -7   2        1.56        1.57      2.98 o 
  -5  -7   2        2.27        0.42      2.61 o 
  -4  -7   2       23.25       27.12      4.52 o 
  -3  -7   2        3.87        1.65      2.82 o 
  -2  -7   2      127.81      120.08      7.34 o 
  -1  -7   2      180.59      174.45      8.99 o 
   0  -7   2        7.65        9.17      3.76 o 
   1  -7   2        0.19        0.97      3.76 o 
   2  -7   2      125.01      135.39      9.38 o 
  -7  -6   2      182.67      181.87      8.91 o 
  -6  -6   2       14.31       13.22      3.37 o 
  -5  -6   2      346.13      334.77     10.97 o 
  -4  -6   2      386.73      387.57     11.50 o 
  -3  -6   2      940.72      940.84     18.97 o 
  -2  -6   2      250.63      273.76      9.82 o 
  -1  -6   2       11.49       15.52      3.66 o 
   0  -6   2      221.36      219.99      9.33 o 
   1  -6   2        0.59       -4.23      2.82 o 
   2  -6   2      145.22      142.34      8.75 o 
   3  -6   2      123.83      129.28      8.70 o 
   4  -6   2      405.59      422.77     15.49 o 
  -8  -5   2        2.38        1.91      2.46 o 
  -7  -5   2        4.04       -0.71      1.99 o 
  -6  -5   2       99.10      102.99      6.04 o 
  -5  -5   2        0.48        2.17      2.14 o 
  -4  -5   2      452.25      458.95     11.63 o 
  -3  -5   2      240.88      253.07      8.33 o 
  -2  -5   2      181.90      169.04      6.77 o 
  -1  -5   2        5.03        3.53      2.61 o 
   0  -5   2       14.18       10.40      3.27 o 
   1  -5   2      100.90      106.47      7.00 o 
   2  -5   2       32.77       37.91      5.04 o 
   3  -5   2      137.54      136.31      8.23 o 
   4  -5   2       48.10       49.98      5.96 o 
   5  -5   2        0.20        3.63      3.14 o 
  -6  -4   2      241.23      264.09      8.96 o 
  -5  -4   2       11.88       16.64      2.85 o 
  -4  -4   2       42.53       40.31      3.47 o 
  -3  -4   2      158.54      148.82      5.59 o 
  -2  -4   2      257.51      267.88      7.50 o 
  -1  -4   2     1541.73     1594.99     23.20 o 
   0  -4   2     1816.81     1877.09     26.62 o 
   1  -4   2      737.70      696.63      8.36 o 
   2  -4   2      171.76      187.60      3.46 o 
   3  -4   2       32.13       35.63      1.99 o 
   4  -4   2       51.20       54.36      2.67 o 
   5  -4   2      111.73      115.14      3.94 o 
   6  -4   2       46.93       40.22      2.82 o 
  -8  -3   2       21.90       19.80      2.50 o 
  -7  -3   2      166.03      161.19      4.83 o 
  -6  -3   2       12.26       11.66      2.16 o 
  -5  -3   2        0.52        1.20      1.54 o 
  -4  -3   2      261.68      252.15      4.59 o 
  -3  -3   2      355.82      356.85      4.86 o 
  -2  -3   2     1011.34     1059.57      9.20 o 
  -1  -3   2      205.34      235.96      6.24 o 
   0  -3   2     1709.10     1867.31     15.17 o 
   1  -3   2       55.83       54.88      1.40 o 
   2  -3   2      589.12      626.24      5.68 o 
   3  -3   2      999.56     1029.07      9.66 o 
   4  -3   2      135.65      139.31      3.60 o 
   5  -3   2      241.51      238.73      5.05 o 
   6  -3   2       23.22       22.95      2.27 o 
  -8  -2   2       14.06       17.34      2.48 o 
  -7  -2   2        3.42        9.14      2.69 o 
  -6  -2   2      199.77      208.42      7.39 o 
  -5  -2   2       20.71       23.12      2.64 o 
  -4  -2   2     1058.57     1035.32     14.97 o 
  -3  -2   2      665.88      637.90      9.54 o 
  -2  -2   2       36.26       33.07      1.29 o 
  -1  -2   2     1049.43     1173.30     15.23 o 
   0  -2   2      161.31      169.83      4.83 o 
   1  -2   2        7.56        3.99      0.54 o 
   2  -2   2      247.83      211.04      3.63 o 
   3  -2   2     1018.33      950.93      8.68 o 
   4  -2   2      641.60      624.57      7.44 o 
   5  -2   2       45.57       41.19      4.11 o 
   6  -2   2       32.07       30.82      2.34 o 
   7  -2   2        4.82        4.11      2.25 o 
  -8  -1   2       19.20       10.49      3.25 o 
  -7  -1   2       56.23       51.24      4.73 o 
  -5  -1   2      214.80      212.35      4.97 o 
  -4  -1   2      466.95      473.43      9.41 o 
  -3  -1   2     2606.27     2674.73     29.73 o 
  -2  -1   2       46.71       52.12      2.22 o 
  -1  -1   2      950.54     1029.22      8.33 o 
   0  -1   2     8469.54     8502.16     66.31 o 
   1  -1   2     2326.91     2329.44     12.84 o 
   2  -1   2       22.73       12.64      0.78 o 
   3  -1   2      349.37      331.14      5.11 o 
   4  -1   2      448.89      422.77      5.63 o 
   5  -1   2        0.65        2.51      1.08 o 
   6  -1   2       71.74       73.57      2.96 o 
   7  -1   2       78.18       86.90      6.77 o 
   8  -1   2       35.24       36.17      2.85 o 
  -8   0   2       12.70       11.11      2.40 o 
  -7   0   2      142.15      144.64      5.24 o 
  -6   0   2       36.03       39.25      5.90 o 
  -5   0   2        5.05        3.73      1.45 o 
  -4   0   2      270.98      291.71      5.34 o 
  -3   0   2        3.05        2.15      0.87 o 
  -2   0   2     1031.74     1139.24     10.17 o 
  -1   0   2     1712.10     1711.58     13.75 o 
   0   0   2      961.15      956.81     21.11 o 
   1   0   2      754.87      778.14      7.36 o 
   2   0   2    15803.40    15814.32    116.52 o 
   3   0   2     2036.20     2054.47     14.30 o 
   4   0   2      137.94      122.10      3.35 o 
   5   0   2       82.58       76.75      2.67 o 
   6   0   2      118.69      109.94      3.41 o 
   7   0   2      120.75      118.03      3.84 o 
   8   0   2       21.36       19.32      2.32 o 
  -7   1   2      207.43      193.58      6.22 o 
  -6   1   2       27.49       21.93      2.85 o 
  -5   1   2       84.22       78.67      4.52 o 
  -4   1   2       15.20       16.74      2.90 o 
  -3   1   2     3741.66     3727.97     29.62 o 
  -2   1   2     1277.59     1254.47     11.57 o 
  -1   1   2      739.56      803.64      7.50 o 
   0   1   2      735.48      755.91      6.52 o 
   1   1   2      154.04      138.74      2.93 o 
   2   1   2     3308.29     3349.83     34.31 o 
   3   1   2      336.29      286.83      3.96 o 
   4   1   2    10093.61     9896.28     57.78 o 
   5   1   2      333.47      329.77      6.34 o 
   6   1   2      270.88      271.34      5.10 o 
   7   1   2      112.83      123.36      3.89 o 
   8   1   2        4.82        8.28      1.78 o 
  -7   2   2        1.74        3.37      1.89 o 
  -6   2   2       32.85       37.63      3.03 o 
  -5   2   2       53.89       54.97      3.26 o 
  -4   2   2       68.98       74.79      3.34 o 
  -3   2   2       58.32       52.73      2.52 o 
  -2   2   2      564.20      551.87     10.01 o 
  -1   2   2     2385.35     2412.83     19.30 o 
   0   2   2       14.02       16.38      1.05 o 
   1   2   2     1012.84     1027.54      8.97 o 
   2   2   2      604.51      562.57      7.97 o 
   3   2   2      438.82      372.99      6.85 o 
   4   2   2     1185.39     1153.43     11.30 o 
   5   2   2       22.15       23.22      2.64 o 
   6   2   2      164.91      157.80      4.64 o 
   7   2   2        2.03        4.36      2.97 o 
   8   2   2       57.83       58.65      3.68 o 
  -6   3   2      259.78      259.81      7.21 o 
  -5   3   2      216.93      233.95      6.62 o 
  -4   3   2      195.40      200.77      5.44 o 
  -3   3   2      216.33      219.87      5.18 o 
  -2   3   2     1054.88     1071.97     23.38 o 
  -1   3   2     1973.08     2148.96     18.41 o 
   0   3   2     1374.85     1335.19     12.00 o 
   1   3   2     4763.90     5038.95    142.90 o 
   2   3   2       37.64       28.55      1.99 o 
   3   3   2      203.06      210.15      3.78 o 
   4   3   2      328.61      326.49      7.08 o 
   5   3   2       40.30       49.43      3.42 o 
   6   3   2       72.06       75.29      3.20 o 
   7   3   2      185.32      202.32      5.42 o 
   8   3   2       72.47       75.74      3.99 o 
  -6   4   2       14.28       16.94      4.78 o 
  -5   4   2        2.76        3.22      1.81 o 
  -4   4   2       82.83       71.74      3.65 o 
  -3   4   2      337.38      327.23      6.77 o 
  -2   4   2      631.31      624.31      8.82 o 
  -1   4   2       36.51       40.07      2.19 o 
   0   4   2      473.89      477.80      6.27 o 
   1   4   2      151.86      205.34      3.53 o 
   2   4   2        1.47        0.82      1.05 o 
   3   4   2      968.85     1005.52     10.31 o 
   4   4   2      481.14      505.96      7.07 o 
   5   4   2      271.52      267.28      7.13 o 
   6   4   2        0.85        2.59      1.78 o 
   7   4   2        8.19       10.66      2.82 o 
   8   4   2        2.12       -0.44      2.17 o 
  -5   5   2        0.39        1.08      2.31 o 
  -4   5   2      326.48      334.51      7.81 o 
  -3   5   2      606.40      603.34      9.97 o 
  -2   5   2     1149.78     1100.17     13.29 o 
  -1   5   2      760.23      759.69      9.78 o 
   0   5   2      386.19      370.01     10.63 o 
   1   5   2      441.95      434.34     11.13 o 
   2   5   2      381.80      360.71      9.64 o 
   3   5   2     1301.26     1277.52     20.90 o 
   4   5   2     1344.86     1285.72     21.63 o 
   5   5   2      268.31      275.36      9.41 o 
   6   5   2        8.25        8.96      2.77 o 
   7   5   2       20.23       23.93      3.97 o 
  -4   6   2        1.46        2.98      3.58 o 
  -3   6   2       31.53       32.58      5.28 o 
  -2   6   2       37.51       42.30      5.43 o 
  -1   6   2       22.95       19.33      4.00 o 
   0   6   2        1.25       -0.84      2.93 o 
   1   6   2      131.73      130.51      7.11 o 
   2   6   2      193.42      207.48      8.28 o 
   3   6   2      108.46       95.99      5.88 o 
   4   6   2       63.03       67.12      5.12 o 
   5   6   2       11.61       15.47      3.40 o 
   6   6   2       19.02       17.09      3.66 o 
   7   6   2       58.19       78.54      6.43 o 
   8   6   2       46.50       51.84      5.88 o 
  -3   7   2        1.06       -4.52      3.29 o 
  -2   7   2       48.39       48.88      6.22 o 
  -1   7   2        7.70        2.40      3.53 o 
   0   7   2       61.87       70.44      6.43 o 
   1   7   2      244.58      227.86      9.72 o 
   2   7   2       92.00       84.21      6.11 o 
   3   7   2       67.60       53.12      5.28 o 
   4   7   2       55.13       58.45      5.41 o 
   5   7   2      158.08      163.48      8.15 o 
   6   7   2       30.40       31.22      4.65 o 
   7   7   2       72.60       81.54      7.00 o 
  -1   8   2      101.42       98.32      8.60 o 
   0   8   2        7.45       14.29      4.49 o 
   1   8   2        0.69       -0.68      2.90 o 
   2   8   2       15.12        9.77      3.63 o 
   3   8   2        3.21        3.58      3.19 o 
   4   8   2      382.79      373.25     13.27 o 
   5   8   2       18.96       14.16      4.08 o 
   6   8   2        9.30       11.42      3.87 o 
  -4  -8   3       22.83       32.19      5.28 o 
  -3  -8   3      115.85      122.30      8.18 o 
  -2  -8   3       19.32        8.36      4.21 o 
  -1  -8   3        9.04       14.79      4.68 o 
   0  -8   3        1.00       -5.17      3.45 o 
  -6  -7   3      170.74      160.34      8.67 o 
  -5  -7   3       18.52       27.77      4.39 o 
  -4  -7   3      155.09      167.97      8.44 o 
  -3  -7   3       11.10       12.88      3.79 o 
  -2  -7   3       70.09       68.92      6.09 o 
  -1  -7   3      113.13      107.70      7.32 o 
   0  -7   3      111.32      118.59      8.10 o 
   1  -7   3      339.65      375.08     13.93 o 
   2  -7   3      276.68      290.43     13.19 o 
  -7  -6   3       58.10       62.47      5.80 o 
  -6  -6   3        6.16        6.04      2.72 o 
  -5  -6   3      135.50      129.70      7.08 o 
  -4  -6   3       79.43       85.49      5.72 o 
  -3  -6   3      122.62      109.16      6.40 o 
  -2  -6   3       53.05       49.17      4.86 o 
  -1  -6   3      285.79      287.48     10.27 o 
   0  -6   3      796.23      739.72     17.53 o 
   1  -6   3       45.71       53.46      5.90 o 
   2  -6   3       32.49       42.85      5.62 o 
   3  -6   3       18.59       28.79      5.25 o 
   4  -6   3        5.00        7.42      4.21 o 
  -7  -5   3       21.44       18.84      3.79 o 
  -6  -5   3        7.44        9.67      2.74 o 
  -5  -5   3       70.63       69.11      4.99 o 
  -4  -5   3       30.28       37.73      3.95 o 
  -3  -5   3       97.88       95.97      5.38 o 
  -2  -5   3      247.90      217.85      7.84 o 
  -1  -5   3      223.34      216.54      8.18 o 
   0  -5   3       21.01       17.66      3.71 o 
   1  -5   3      226.16      210.77      9.30 o 
   2  -5   3       12.41       17.95      4.00 o 
   3  -5   3       27.35       27.41      4.70 o 
   4  -5   3       69.25       74.78      6.92 o 
   5  -5   3        1.40        0.76      3.00 o 
  -7  -4   3       42.86       40.42      4.36 o 
  -6  -4   3      104.47      100.54      5.57 o 
  -5  -4   3      131.96      136.23      6.22 o 
  -4  -4   3     1118.71     1076.78     18.16 o 
  -3  -4   3      406.14      378.53      9.25 o 
  -2  -4   3      241.84      216.10      6.90 o 
  -1  -4   3       10.39       12.88      2.48 o 
   0  -4   3       43.73       52.07      4.28 o 
   1  -4   3      226.27      220.06     11.01 o 
   2  -4   3      651.25      661.98      8.97 o 
   3  -4   3      368.10      351.13      5.41 o 
   4  -4   3      165.28      176.36      4.76 o 
   5  -4   3       32.31       33.65      2.81 o 
   6  -4   3       24.54       24.93      2.65 o 
  -8  -3   3        8.88        4.45      2.25 o 
  -7  -3   3      184.94      175.27      5.02 o 
  -6  -3   3        0.58        1.25      1.83 o 
  -5  -3   3      364.20      383.99      8.67 o 
  -4  -3   3      194.58      180.57      6.02 o 
  -3  -3   3       38.48       40.46      1.89 o 
  -2  -3   3      140.73      131.25      2.29 o 
  -1  -3   3        6.72        7.21      1.72 o 
   0  -3   3     1800.22     1848.91     18.94 o 
   1  -3   3      371.47      390.33      4.61 o 
   2  -3   3       51.86       58.06      1.74 o 
   3  -3   3       93.04       83.38      2.59 o 
   4  -3   3       48.86       50.78      2.38 o 
   5  -3   3        6.27        8.97      2.89 o 
   6  -3   3        1.20        1.94      1.99 o 
  -8  -2   3       71.00       57.61      4.48 o 
  -7  -2   3      263.99      271.20      9.35 o 
  -6  -2   3      277.97      261.43      8.15 o 
  -5  -2   3      122.42      114.93      4.99 o 
  -4  -2   3      147.77      160.21      5.12 o 
  -3  -2   3      567.24      586.92      9.28 o 
  -2  -2   3     2622.38     2671.21     20.47 o 
  -1  -2   3     4434.39     4664.31     33.59 o 
   0  -2   3     5529.38     5690.49     34.58 o 
   1  -2   3     1646.74     1597.10     11.56 o 
   2  -2   3     1139.29     1148.97      8.06 o 
   3  -2   3      310.11      315.37      4.53 o 
   4  -2   3      148.13      126.26      3.30 o 
   5  -2   3      573.72      553.25      7.53 o 
   6  -2   3      213.81      214.45      5.43 o 
   7  -2   3      153.08      155.43      4.75 o 
  -8  -1   3        8.59       11.47      3.42 o 
  -7  -1   3       24.39       21.01      3.58 o 
  -6  -1   3       17.49       18.00      3.00 o 
  -5  -1   3      184.22      192.79      6.61 o 
  -4  -1   3       28.70       42.30      2.98 o 
  -3  -1   3      275.95      285.13      6.32 o 
  -2  -1   3        0.89        0.65      0.86 o 
  -1  -1   3      514.39      523.48      6.48 o 
   0  -1   3      130.15      108.60      1.81 o 
   1  -1   3        2.18        1.75      0.71 o 
   2  -1   3       10.82       10.72      0.88 o 
   3  -1   3       44.94       35.89      1.56 o 
   4  -1   3      462.40      453.27      7.41 o 
   5  -1   3       85.01       76.39      3.79 o 
   6  -1   3       58.51       64.38      2.89 o 
   7  -1   3        1.96        1.25      1.39 o 
   8  -1   3        9.02       11.27      2.28 o 
  -8   0   3        8.95        5.85      2.25 o 
  -7   0   3        3.16        3.21      1.61 o 
  -6   0   3      340.98      326.32      7.02 o 
  -5   0   3      178.83      175.21      7.51 o 
  -4   0   3     2050.08     2031.64     15.23 o 
  -3   0   3      599.80      585.86      5.78 o 
  -2   0   3     1143.32     1197.96      8.87 o 
  -1   0   3     1922.52     1991.69     17.49 o 
   0   0   3     3080.85     3147.90     24.16 o 
   1   0   3     4803.16     4844.04     67.60 o 
   2   0   3     1211.00     1124.26      8.63 o 
   3   0   3     3864.01     3769.06     23.84 o 
   4   0   3       28.59       33.02      1.71 o 
   5   0   3      130.45      123.81      3.34 o 
   6   0   3       85.68       88.58      3.19 o 
   7   0   3      120.00      127.19      4.03 o 
   8   0   3       68.98       67.53      3.61 o 
  -7   1   3       51.48       48.13      5.75 o 
  -6   1   3       79.38       79.59      6.52 o 
  -5   1   3      417.81      414.23      7.59 o 
  -4   1   3      251.05      235.52      5.11 o 
  -3   1   3      287.38      307.31      3.91 o 
  -2   1   3        0.50        0.38      0.63 o 
  -1   1   3      201.13      195.97      2.62 o 
   0   1   3     1894.49     2001.51     31.32 o 
   1   1   3      121.06      111.67      3.06 o 
   2   1   3      341.11      334.59      6.51 o 
   3   1   3      153.08      179.28      6.38 o 
   4   1   3     1217.46     1192.53     10.61 o 
   5   1   3      181.29      178.46      3.73 o 
   6   1   3      195.99      184.70      4.29 o 
   7   1   3      148.22      151.84      4.20 o 
   8   1   3       30.66       29.65      2.53 o 
  -7   2   3       89.46       88.53      4.55 o 
  -6   2   3      129.69      127.47      4.83 o 
  -5   2   3      157.44      167.61      6.57 o 
  -4   2   3      219.81      207.69      5.94 o 
  -3   2   3      356.09      357.73     16.21 o 
  -2   2   3      400.33      383.39      5.75 o 
  -1   2   3     2618.07     2690.82     22.93 o 
   0   2   3     2242.40     2255.40     17.74 o 
   1   2   3      488.38      498.23      5.47 o 
   2   2   3      146.94      167.82      4.10 o 
   3   2   3      279.02      252.47      5.75 o 
   4   2   3     2239.82     2112.60     25.58 o 
   5   2   3       61.83       54.07      2.56 o 
   6   2   3     1146.33     1085.94     14.67 o 
   7   2   3       26.70       27.48      2.57 o 
   8   2   3       22.60       24.30      2.84 o 
  -6   3   3       55.07       60.70      3.91 o 
  -5   3   3       18.86       20.07      2.44 o 
  -4   3   3      169.40      173.61      5.10 o 
  -3   3   3       81.54       75.40      5.55 o 
  -2   3   3      112.37       97.59      3.23 o 
  -1   3   3      151.44      144.53      3.42 o 
   0   3   3       11.28       15.19      1.18 o 
   1   3   3      214.05      222.87      3.68 o 
   2   3   3      208.92      193.95      3.67 o 
   3   3   3     1932.60     1894.23     22.10 o 
   4   3   3       96.10       86.22      3.71 o 
   5   3   3      130.12      128.21      5.15 o 
   6   3   3       22.02       28.35      3.21 o 
   7   3   3       30.86       37.23      3.95 o 
   8   3   3        3.85        0.10      2.40 o 
  -6   4   3        3.55        2.45      1.91 o 
  -5   4   3      625.03      612.33     11.82 o 
  -4   4   3       58.88       57.49      3.36 o 
  -3   4   3      212.11      215.35     10.66 o 
  -2   4   3       10.48        7.47      1.65 o 
  -1   4   3      106.05      101.17      3.24 o 
   0   4   3     1840.15     1898.40     17.41 o 
   1   4   3     1606.57     1745.74     15.43 o 
   2   4   3      300.64      283.48      4.49 o 
   3   4   3      249.79      261.82      4.61 o 
   4   4   3       28.09       26.00      1.87 o 
   5   4   3        2.96        5.25      1.88 o 
   6   4   3       18.29       22.76      3.00 o 
   7   4   3       56.99       60.17      4.55 o 
   8   4   3       58.42       63.49      5.25 o 
  -5   5   3       37.34       36.52      3.41 o 
  -4   5   3       77.07       74.71      6.15 o 
  -3   5   3        6.61        2.72      1.92 o 
  -2   5   3       31.39       31.40      5.66 o 
  -1   5   3     1141.44     1186.08     15.02 o 
   0   5   3     1228.80     1224.41     13.64 o 
   1   5   3     1033.23     1005.01     10.65 o 
   2   5   3      187.06      176.93      6.69 o 
   3   5   3        0.58        0.21      1.62 o 
   4   5   3      601.56      583.81     13.43 o 
   5   5   3       34.64       33.00      3.87 o 
   6   5   3      340.01      349.66     11.21 o 
   7   5   3      229.94      227.78      9.56 o 
  -4   6   3        2.25       -1.72      3.29 o 
  -3   6   3       31.69       32.53      5.04 o 
  -2   6   3      154.58      150.81      8.52 o 
  -1   6   3       80.51       63.20      5.85 o 
   0   6   3      177.31      158.31      7.92 o 
   1   6   3        0.64        1.83      2.74 o 
   2   6   3        6.55        5.12      2.66 o 
   3   6   3       28.98       19.88      3.37 o 
   4   6   3       83.08       83.50      5.54 o 
   5   6   3      246.90      244.76      9.54 o 
   6   6   3       16.54       15.65      3.53 o 
   7   6   3        6.96        6.45      2.80 o 
   8   6   3        2.04        3.53      2.61 o 
  -2   7   3      162.00      159.27      9.43 o 
  -1   7   3        9.90        6.66      3.53 o 
   0   7   3      200.40      196.90      9.38 o 
   1   7   3      234.79      234.91      9.88 o 
   2   7   3       47.36       41.52      4.70 o 
   3   7   3      322.22      302.58     10.74 o 
   4   7   3       90.16       98.24      6.22 o 
   5   7   3      155.18      149.87      8.02 o 
   6   7   3       11.97        5.64      3.29 o 
   7   7   3       12.38       16.12      4.08 o 
  -1   8   3       10.96        8.57      4.60 o 
   0   8   3        1.03        7.08      3.66 o 
   1   8   3        4.82        5.93      3.79 o 
   2   8   3        5.85        9.43      3.71 o 
   3   8   3       17.08       21.27      4.23 o 
   4   8   3       44.39       55.05      5.90 o 
   5   8   3        4.39        1.49      2.74 o 
   6   8   3        7.80        5.38      3.63 o 
  -3  -8   4        3.15       -2.43      3.21 o 
  -2  -8   4        5.01        8.39      4.05 o 
  -1  -8   4      251.29      258.37     12.02 o 
  -5  -7   4        0.89        2.40      2.90 o 
  -4  -7   4      176.57      167.42      8.54 o 
  -3  -7   4      245.27      245.70     10.24 o 
  -2  -7   4      164.04      161.86      8.73 o 
  -1  -7   4      314.58      327.90     12.31 o 
   0  -7   4      130.60      139.83      8.78 o 
   1  -7   4       33.10       35.51      5.70 o 
   2  -7   4       70.04       78.49      7.81 o 
  -6  -6   4        0.31        3.40      2.74 o 
  -5  -6   4       37.93       37.47      4.49 o 
  -4  -6   4      246.74      250.59      9.38 o 
  -3  -6   4        1.83        1.52      2.53 o 
  -2  -6   4       57.04       57.32      5.07 o 
  -1  -6   4       68.15       64.80      5.59 o 
   0  -6   4       52.05       51.01      3.96 o 
   1  -6   4       41.27       36.42      5.12 o 
   2  -6   4       44.47       44.52      5.80 o 
   3  -6   4      253.65      252.78     11.97 o 
  -7  -5   4       50.47       55.94      5.15 o 
  -6  -5   4      220.58      252.55      9.35 o 
  -5  -5   4      194.24      205.41      7.89 o 
  -4  -5   4        0.73        0.03      2.09 o 
  -3  -5   4      738.28      744.91     15.21 o 
  -2  -5   4      254.70      228.88      8.23 o 
  -1  -5   4     1072.88     1045.69     19.39 o 
   0  -5   4      521.51      501.78      9.14 o 
   1  -5   4      481.66      460.65     13.25 o 
   2  -5   4      439.02      428.41     13.25 o 
   3  -5   4       23.66       22.68      4.76 o 
   4  -5   4       46.93       40.94      5.64 o 
   5  -5   4        0.46        2.87      3.58 o 
  -7  -4   4      103.87      108.01      6.14 o 
  -6  -4   4      148.67      147.88      6.66 o 
  -5  -4   4       26.46       21.29      2.98 o 
  -4  -4   4        1.50        2.51      1.86 o 
  -3  -4   4      220.39      235.12      7.32 o 
  -2  -4   4       72.25       77.70      4.44 o 
  -1  -4   4       37.63       32.24      3.24 o 
   0  -4   4      317.94      279.35      6.09 o 
   1  -4   4      140.52      148.63      4.70 o 
   2  -4   4      397.11      380.13     11.47 o 
   3  -4   4      104.76      105.70      3.93 o 
   4  -4   4        0.98       -0.91      1.53 o 
   5  -4   4       20.30       25.90      2.82 o 
   6  -4   4       20.65       24.39      3.16 o 
  -8  -3   4       43.65       54.24      4.91 o 
  -7  -3   4      113.92      121.75      6.43 o 
  -6  -3   4      188.71      194.83      6.95 o 
  -5  -3   4      177.27      193.48      4.53 o 
  -4  -3   4     1351.45     1358.36     13.34 o 
  -3  -3   4     1964.92     2023.22     17.09 o 
  -2  -3   4     1876.11     1885.91     51.14 o 
  -1  -3   4      892.26      882.35     22.48 o 
   0  -3   4      538.16      486.04      4.95 o 
   1  -3   4      222.67      196.32      3.25 o 
   2  -3   4      102.35      106.70      2.82 o 
   3  -3   4     1067.51     1001.91      9.48 o 
   4  -3   4      782.62      772.97      9.55 o 
   5  -3   4       22.50       24.15      2.44 o 
   6  -3   4       46.56       42.47      2.74 o 
  -8  -2   4        1.19        4.62      3.00 o 
  -7  -2   4        2.09        0.10      2.14 o 
  -6  -2   4       69.98       67.07      4.68 o 
  -5  -2   4      330.80      333.44      8.57 o 
  -4  -2   4       16.89       28.09      2.53 o 
  -3  -2   4     1667.98     1820.30     21.61 o 
  -2  -2   4       33.82       49.03      1.67 o 
  -1  -2   4      118.31      121.50      2.76 o 
   0  -2   4      663.01      676.61      5.90 o 
   1  -2   4      380.34      336.11      4.05 o 
   2  -2   4     2736.15     2712.20     18.93 o 
   3  -2   4      428.56      419.81      5.95 o 
   4  -2   4      126.84      129.50      3.36 o 
   5  -2   4        6.75        6.72      1.51 o 
   6  -2   4       15.15       11.64      1.82 o 
   7  -2   4       72.83       76.06      5.00 o 
  -8  -1   4       11.91       14.00      3.71 o 
  -7  -1   4      220.95      222.97      8.62 o 
  -6  -1   4      206.85      194.33      7.47 o 
  -5  -1   4      132.48      145.68      4.16 o 
  -4  -1   4      136.88      134.01      3.65 o 
  -3  -1   4       31.37       27.66      3.40 o 
  -2  -1   4        5.44        6.67      0.94 o 
  -1  -1   4       27.65       33.25      2.46 o 
   0  -1   4     6257.31     6228.13     37.47 o 
   1  -1   4     2733.06     2683.35     17.69 o 
   2  -1   4      155.58      130.26      2.63 o 
   3  -1   4      677.64      641.51      5.66 o 
   4  -1   4      529.26      527.44      6.48 o 
   5  -1   4       67.66       65.44      2.72 o 
   6  -1   4      106.17      105.23      3.51 o 
   7  -1   4      205.35      193.03      4.99 o 
  -8   0   4       45.07       35.90      4.94 o 
  -7   0   4       77.90       65.53      5.33 o 
  -6   0   4      102.76      105.39      6.27 o 
  -5   0   4      118.18      126.30      6.39 o 
  -4   0   4        2.57        4.00      0.96 o 
  -3   0   4        1.20        1.88      0.70 o 
  -2   0   4       40.68       42.68      1.35 o 
  -1   0   4      630.65      656.92     10.27 o 
   0   0   4        7.53        8.33      2.13 o 
   1   0   4       12.30       11.27      0.94 o 
   2   0   4        0.81        1.48      0.70 o 
   3   0   4      144.05      145.99      4.96 o 
   4   0   4     1415.64     1421.47     11.75 o 
   5   0   4       20.49       20.27      1.70 o 
   6   0   4      179.46      181.78      4.36 o 
   7   0   4       92.29       95.45      3.54 o 
   8   0   4       24.87       23.31      2.42 o 
  -7   1   4       40.48       42.56      4.89 o 
  -6   1   4       28.13       24.00      2.52 o 
  -5   1   4       12.38       14.23      1.94 o 
  -4   1   4      391.22      371.20     10.41 o 
  -3   1   4     2024.17     2081.62     29.84 o 
  -2   1   4     1422.04     1437.01     10.78 o 
  -1   1   4     1553.43     1616.40     11.32 o 
   0   1   4     1636.10     1774.88     17.16 o 
   1   1   4       59.25       68.48      2.40 o 
   2   1   4      116.48      143.04      2.87 o 
   3   1   4      573.58      538.55      6.85 o 
   4   1   4        9.84        9.79      1.75 o 
   5   1   4      459.65      406.15      6.78 o 
   6   1   4      665.08      640.73      9.40 o 
   7   1   4       98.44       83.30      3.28 o 
   8   1   4        8.61        5.70      1.76 o 
  -7   2   4       55.21       48.13      5.04 o 
  -6   2   4      199.41      198.45      5.95 o 
  -5   2   4      409.82      410.46      7.91 o 
  -4   2   4      615.46      590.78      8.96 o 
  -3   2   4     2934.82     3045.99     25.93 o 
  -2   2   4        4.92        5.34      1.67 o 
  -1   2   4     1130.49     1157.56     13.44 o 
   0   2   4     2193.11     2093.26     16.88 o 
   1   2   4     5134.60     5290.70     38.37 o 
   2   2   4      981.35      945.89     12.70 o 
   3   2   4      424.71      365.70      7.24 o 
   4   2   4      574.64      572.95     10.61 o 
   5   2   4       89.47       85.10      4.34 o 
   6   2   4       12.53        8.18      2.40 o 
   7   2   4       99.75      107.62      6.14 o 
   8   2   4      258.11      234.44      9.51 o 
  -6   3   4      389.10      388.57      8.72 o 
  -5   3   4       32.85       34.85      2.88 o 
  -4   3   4        1.85        0.96      1.49 o 
  -3   3   4       53.46       56.12      2.90 o 
  -2   3   4      205.73      199.03      4.52 o 
  -1   3   4       18.64       27.25      2.17 o 
   0   3   4       24.76       12.40      1.24 o 
   1   3   4      951.45      899.05      9.15 o 
   2   3   4       43.97       55.18      2.04 o 
   3   3   4       49.46       51.86      2.90 o 
   4   3   4       28.49       33.18      2.61 o 
   5   3   4      140.54      148.93      5.72 o 
   6   3   4      114.43      121.39      5.80 o 
   7   3   4       54.59       51.39      4.49 o 
   8   3   4       68.55       57.32      5.15 o 
  -6   4   4       73.43       62.17      6.56 o 
  -5   4   4        0.49        1.20      1.70 o 
  -4   4   4       39.15       35.65      6.06 o 
  -3   4   4     1059.10     1056.42     13.72 o 
  -2   4   4     1211.68     1155.29     13.25 o 
  -1   4   4       52.40       42.23      2.31 o 
   0   4   4      606.03      583.41      7.57 o 
   1   4   4     1251.47     1274.12     20.27 o 
   2   4   4      189.94      180.52      3.74 o 
   3   4   4     1531.23     1632.23     15.29 o 
   4   4   4     1037.85     1009.67     11.41 o 
   5   4   4     1473.73     1420.25     20.17 o 
   6   4   4       21.26       19.31      2.93 o 
   7   4   4       78.85       83.82      5.28 o 
   8   4   4       56.84       78.67      5.98 o 
  -5   5   4      116.30      116.64      8.99 o 
  -4   5   4       55.04       50.47      3.57 o 
  -3   5   4      478.15      488.56      9.05 o 
  -2   5   4       50.41       54.36      4.45 o 
  -1   5   4      113.01      109.75      3.95 o 
   0   5   4      543.40      567.43      8.05 o 
   1   5   4       22.76       21.60      2.89 o 
   2   5   4      396.57      393.93     10.29 o 
   3   5   4       38.56       48.06      2.40 o 
   4   5   4      145.71      151.71      4.01 o 
   5   5   4       43.55       51.39      2.80 o 
   6   5   4        0.45        1.28      1.99 o 
  -4   6   4       82.77       94.06      7.71 o 
  -3   6   4       65.41       69.13      6.56 o 
  -2   6   4      350.68      333.07     11.89 o 
  -1   6   4        2.25        0.39      2.72 o 
   0   6   4      398.11      358.07     11.26 o 
   1   6   4     1698.03     1643.98     26.86 o 
   2   6   4     1016.25      930.58     18.39 o 
   3   6   4      201.93      182.32      7.71 o 
   4   6   4       71.40       82.48      5.36 o 
   5   6   4       70.13       66.31      5.41 o 
   6   6   4       94.35       79.24      6.01 o 
   7   6   4       88.56      102.50      7.19 o 
   8   6   4       88.99       96.38      7.29 o 
  -2   7   4        5.89        6.98      3.89 o 
  -1   7   4       83.59       90.35      7.29 o 
   0   7   4       36.52       37.18      5.20 o 
   1   7   4       53.01       46.51      5.25 o 
   2   7   4        8.26        6.27      3.03 o 
   3   7   4       34.78       35.27      4.52 o 
   4   7   4       25.56       24.43      4.05 o 
   5   7   4        0.71        0.73      2.09 o 
   6   7   4        5.68        2.19      2.66 o 
   7   7   4       13.09       14.06      3.84 o 
  -1   8   4       49.59       67.20      7.32 o 
   0   8   4       55.07       47.11      6.14 o 
   1   8   4        5.09        9.82      4.00 o 
   2   8   4      226.60      230.68     10.27 o 
   3   8   4      121.47      127.81      7.71 o 
   4   8   4       32.87       42.64      5.43 o 
   5   8   4      156.93      152.82      8.60 o 
   6   8   4        2.59        4.08      3.29 o 
  -5  -7   5       45.10       41.91      5.30 o 
  -4  -7   5       10.24        7.19      3.66 o 
  -3  -7   5       15.71       18.13      4.23 o 
  -2  -7   5        3.31        7.76      3.95 o 
  -1  -7   5       42.35       46.46      3.94 o 
   0  -7   5       10.89       15.18      4.49 o 
   1  -7   5      143.32      161.23      9.69 o 
  -5  -6   5       16.03       12.80      3.45 o 
  -4  -6   5      280.79      311.86     10.56 o 
  -3  -6   5       38.43       34.59      4.42 o 
  -2  -6   5      666.09      675.34     15.91 o 
  -1  -6   5      168.64      190.43      6.25 o 
   0  -6   5      327.28      344.65     12.75 o 
   1  -6   5       69.72       72.61      6.53 o 
   2  -6   5       13.42       17.19      4.68 o 
   3  -6   5      124.16      115.77      8.62 o 
  -5  -5   5        0.70       -1.41      1.80 o 
  -4  -5   5       46.51       51.24      4.39 o 
  -3  -5   5       12.21        5.51      2.53 o 
  -2  -5   5        1.28        2.61      2.56 o 
  -1  -5   5       77.45       85.35      5.71 o 
   0  -5   5      279.30      285.39      7.04 o 
   1  -5   5        7.29       16.33      3.81 o 
   2  -5   5      108.72      100.09      7.00 o 
   3  -5   5      154.75      144.20      8.47 o 
   4  -5   5      113.00      126.51      8.31 o 
  -6  -4   5       32.31       29.81      3.58 o 
  -5  -4   5      149.99      137.77      6.09 o 
  -4  -4   5      860.72      855.54     15.57 o 
  -3  -4   5      342.91      341.30      8.88 o 
  -2  -4   5      116.82      119.43      5.33 o 
  -1  -4   5      345.36      353.66      6.97 o 
   0  -4   5        8.55        8.97      1.90 o 
   1  -4   5      492.34      438.80     12.61 o 
   2  -4   5      125.56      119.14      6.82 o 
   3  -4   5      125.99      120.53      7.42 o 
   4  -4   5       13.29       11.68      3.97 o 
   5  -4   5       10.73       10.63      4.02 o 
  -5  -3   5      116.66      119.14      7.02 o 
  -4  -3   5     1180.97     1265.05     12.78 o 
  -3  -3   5        6.51        4.34      0.98 o 
  -2  -3   5      307.52      361.89      4.76 o 
  -1  -3   5     2270.92     2348.48     18.98 o 
   0  -3   5     1864.32     1913.10     15.01 o 
   1  -3   5      195.02      188.99      3.36 o 
   2  -3   5       49.92       47.53      2.15 o 
   3  -3   5       22.26       20.20      2.09 o 
   4  -3   5        8.37       11.44      1.99 o 
   5  -3   5        0.42       -1.40      1.59 o 
   6  -3   5       83.55       85.35      3.59 o 
  -8  -2   5       22.22       16.41      3.68 o 
  -7  -2   5       78.39       79.06      5.30 o 
  -6  -2   5        2.77        1.88      1.45 o 
  -5  -2   5        0.43        0.92      1.31 o 
  -4  -2   5       10.29       21.22      2.35 o 
  -3  -2   5     1348.74     1435.61     11.41 o 
  -2  -2   5      447.34      408.09      4.53 o 
  -1  -2   5     1613.18     1699.66     13.97 o 
   0  -2   5     1145.02     1122.67      8.93 o 
   1  -2   5       36.02       20.35      1.27 o 
   2  -2   5       18.64       13.65      1.29 o 
   3  -2   5       94.84       92.36      3.06 o 
   4  -2   5      353.23      354.88      5.74 o 
   5  -2   5      281.62      251.33      6.92 o 
   6  -2   5      102.00       97.23      3.60 o 
   7  -2   5        7.62       13.92      2.12 o 
  -8  -1   5        0.41        0.91      2.64 o 
  -7  -1   5        3.52        2.69      2.46 o 
  -6  -1   5        5.30        6.43      2.35 o 
  -5  -1   5       20.06       19.09      2.00 o 
  -4  -1   5     1051.18     1045.28     12.67 o 
  -3  -1   5     1912.18     1952.45     18.11 o 
  -2  -1   5        1.40        7.83      0.74 o 
  -1  -1   5      613.94      648.26      5.58 o 
   0  -1   5      868.93      813.17      7.42 o 
   1  -1   5      518.76      504.80      5.15 o 
   2  -1   5      933.04      849.21      7.80 o 
   3  -1   5     1680.77     1686.36     13.42 o 
   4  -1   5     2028.90     2055.13     19.95 o 
   5  -1   5      228.11      228.50      5.64 o 
   6  -1   5       31.53       31.67      2.88 o 
   7  -1   5       79.34       84.51      3.57 o 
  -7   0   5        3.63        0.81      2.43 o 
  -6   0   5      140.88      143.60      6.66 o 
  -5   0   5      293.60      294.16      7.37 o 
  -4   0   5        0.72       -0.24      0.88 o 
  -3   0   5        1.06        3.21      1.27 o 
  -2   0   5     1181.61     1242.25      9.45 o 
  -1   0   5     1867.14     1937.30     16.98 o 
   0   0   5     1015.03     1053.65     10.44 o 
   1   0   5      287.41      265.58      3.93 o 
   2   0   5       17.08       15.72      1.15 o 
   3   0   5        0.59        1.42      0.88 o 
   4   0   5        7.37       12.46      1.65 o 
   5   0   5       44.23       45.66      2.85 o 
   6   0   5      125.20      129.20      4.23 o 
   7   0   5       19.39       22.06      2.73 o 
   8   0   5       50.13       51.95      6.94 o 
  -7   1   5      332.42      339.21     11.68 o 
  -6   1   5      327.98      333.59     10.61 o 
  -5   1   5      210.31      210.16      5.40 o 
  -4   1   5      486.26      469.66      9.54 o 
  -3   1   5        1.05        2.42      0.96 o 
  -2   1   5     3313.46     3427.91     22.54 o 
  -1   1   5       13.92        7.01      0.82 o 
   0   1   5     5234.06     5422.94     59.13 o 
   1   1   5     2472.12     2510.29     21.07 o 
   2   1   5       20.03       17.55      2.13 o 
   3   1   5      226.74      213.06      4.16 o 
   4   1   5      471.50      474.25      8.40 o 
   5   1   5      484.10      478.74     11.40 o 
   6   1   5      197.19      195.90      5.56 o 
   7   1   5       93.73       89.97      6.74 o 
   8   1   5       11.08       17.29      2.65 o 
  -7   2   5        0.80       -0.10      2.27 o 
  -6   2   5        1.87       -0.60      2.17 o 
  -5   2   5        0.31       -0.01      1.79 o 
  -4   2   5        9.51       10.41      2.21 o 
  -3   2   5      204.36      194.20      4.57 o 
  -2   2   5      318.52      325.16      4.36 o 
  -1   2   5     3843.78     4285.54     27.37 o 
   0   2   5      166.39      148.09      2.92 o 
   1   2   5      154.51      172.59      3.15 o 
   2   2   5       33.17       42.90      2.66 o 
   3   2   5       16.54       18.55      2.12 o 
   4   2   5      717.43      638.92     11.42 o 
   5   2   5       14.53       12.67      2.56 o 
   6   2   5       88.59       71.43      4.91 o 
   7   2   5       49.31       42.85      4.42 o 
   8   2   5       87.51       69.92      5.80 o 
  -6   3   5       27.92       19.52      3.63 o 
  -5   3   5      295.47      293.43     12.59 o 
  -4   3   5      644.46      658.72     10.09 o 
  -3   3   5     1238.20     1182.19     13.58 o 
  -2   3   5     1574.02     1555.18     15.52 o 
  -1   3   5     1711.14     1788.41     16.42 o 
   0   3   5      931.21      992.84     10.26 o 
   1   3   5     2565.24     2447.03     20.08 o 
   2   3   5     2109.63     2170.87     24.32 o 
   3   3   5     2085.77     2055.22     24.77 o 
   4   3   5      990.28      974.13     15.00 o 
   5   3   5      166.05      144.30      5.67 o 
   6   3   5      134.62      122.28      5.93 o 
   7   3   5        3.00        1.75      2.38 o 
   8   3   5      116.41      118.30      6.87 o 
  -5   4   5       12.19       13.42      2.41 o 
  -4   4   5      438.89      438.25      8.54 o 
  -3   4   5      648.19      668.99     10.18 o 
  -2   4   5       19.56       20.68      2.51 o 
  -1   4   5       51.33       50.09      2.56 o 
   0   4   5      232.32      229.14      4.59 o 
   1   4   5      212.05      190.81      4.03 o 
   2   4   5      169.31      167.79      4.34 o 
   3   4   5      116.11      109.92      5.40 o 
   4   4   5      117.02      126.66      3.71 o 
   5   4   5       97.74       91.13      4.73 o 
   6   4   5       15.39       24.87      3.21 o 
   7   4   5      207.08      218.53      8.13 o 
   8   4   5       57.89       64.64      5.36 o 
  -5   5   5       31.29       22.70      3.05 o 
  -4   5   5        0.40       -0.85      2.57 o 
  -3   5   5      220.93      211.57      5.90 o 
  -2   5   5        1.06        2.83      1.58 o 
  -1   5   5     1620.40     1592.06     16.78 o 
   0   5   5      263.36      283.55      5.66 o 
   1   5   5        9.65       12.25      1.52 o 
   2   5   5       39.14       45.23      2.40 o 
   3   5   5        4.48        7.15      1.47 o 
   4   5   5      314.21      335.06      6.16 o 
   5   5   5      440.44      460.39      7.89 o 
   6   5   5       74.12       78.06      3.58 o 
   7   5   5      151.68      136.10      6.58 o 
  -4   6   5       92.38      117.39      8.10 o 
  -3   6   5      317.84      309.43     12.25 o 
  -2   6   5      123.58      128.96      7.79 o 
  -1   6   5       81.98       79.69      5.93 o 
   0   6   5        0.42        2.30      2.95 o 
   1   6   5        0.70        1.07      2.56 o 
   2   6   5       75.19       70.52      5.30 o 
   3   6   5       95.35       97.43      5.93 o 
   4   6   5      314.49      294.22      9.82 o 
   5   6   5      149.68      150.15      7.45 o 
   6   6   5        5.75        3.84      2.51 o 
   7   6   5       14.50       11.44      3.50 o 
   8   6   5       39.09       37.81      5.33 o 
  -2   7   5        1.20       -2.35      3.16 o 
  -1   7   5       19.71       11.63      4.23 o 
   0   7   5       26.55       27.36      4.55 o 
   1   7   5      114.33      116.97      7.34 o 
   2   7   5      129.12      135.84      7.42 o 
   3   7   5      181.62      179.73      8.23 o 
   4   7   5      244.00      223.83      9.35 o 
   5   7   5        0.25        0.81      2.38 o 
   6   7   5        0.35        0.78      2.38 o 
   7   7   5        0.37       -1.57      2.43 o 
  -1   8   5      120.94      157.16     10.01 o 
   0   8   5      271.61      277.47     12.07 o 
   1   8   5      288.11      312.77     12.38 o 
   2   8   5      255.73      247.95     10.76 o 
   3   8   5       41.80       39.35      5.02 o 
   4   8   5       69.55       70.05      6.17 o 
   5   8   5      107.72      117.13      7.66 o 
   6   8   5       31.54       34.75      5.33 o 
  -4  -7   6       55.12       59.96      5.90 o 
  -3  -7   6      239.90      242.28     12.48 o 
  -2  -7   6      117.93      112.86      6.22 o 
  -1  -7   6       28.23       24.11      3.33 o 
   0  -7   6       35.15       33.57      5.54 o 
   1  -7   6        2.77       -0.84      3.42 o 
  -4  -6   6      207.79      199.82      8.47 o 
  -3  -6   6      161.24      162.85      7.81 o 
  -2  -6   6       12.22        7.58      2.98 o 
  -1  -6   6       36.87       35.91      3.62 o 
   0  -6   6      214.29      202.35      6.61 o 
   1  -6   6      166.50      195.88      9.64 o 
   2  -6   6       52.71       48.47      6.09 o 
   3  -6   6      175.54      201.70     10.90 o 
  -7  -5   6      142.42      158.04      9.51 o 
  -4  -5   6       48.80       44.26      4.13 o 
  -3  -5   6        0.65       -0.10      2.17 o 
  -2  -5   6      127.36      133.25      4.92 o 
  -1  -5   6      312.66      308.45     11.81 o 
   0  -5   6      775.21      771.13     12.14 o 
   1  -5   6       12.79        9.70      2.37 o 
   2  -5   6        2.89        9.46      3.58 o 
   3  -5   6        0.90        5.90      3.79 o 
   4  -5   6        0.23       -2.19      3.24 o 
  -7  -4   6      165.85      186.34      9.75 o 
  -4  -4   6       55.36       52.59      3.97 o 
  -3  -4   6      528.37      522.36     11.34 o 
  -2  -4   6      473.83      458.01      8.16 o 
  -1  -4   6      369.82      355.55      7.19 o 
   0  -4   6       68.84       71.00      3.68 o 
   1  -4   6      736.91      729.37     15.57 o 
   2  -4   6      194.27      189.53      8.60 o 
   3  -4   6      320.25      314.39     11.21 o 
   4  -4   6      315.56      341.90     12.57 o 
   5  -4   6       91.69       99.00      7.79 o 
  -6  -3   6        9.12       12.10      3.29 o 
  -5  -3   6        0.46       -0.18      2.06 o 
  -4  -3   6       72.26       65.01      5.64 o 
  -3  -3   6      338.74      304.49      5.96 o 
  -2  -3   6      455.06      450.18      7.23 o 
  -1  -3   6        0.97        5.48      2.14 o 
   0  -3   6       55.76       49.32      1.92 o 
   1  -3   6      111.91      106.30      2.75 o 
   2  -3   6       78.43       84.91      2.80 o 
   3  -3   6      126.84      124.42      4.24 o 
   4  -3   6       74.13       85.13      3.87 o 
   5  -3   6       10.95        9.99      2.27 o 
   6  -3   6        6.25        4.85      5.64 o 
  -7  -2   6      113.24      119.43      6.71 o 
  -6  -2   6      187.71      206.51      7.63 o 
  -5  -2   6      376.21      400.48      8.09 o 
  -4  -2   6      413.85      407.73      5.42 o 
  -3  -2   6      739.80      736.16      9.08 o 
  -2  -2   6     2961.15     3171.44     21.22 o 
  -1  -2   6        8.16        2.55      0.80 o 
   0  -2   6     3652.59     3829.90     24.97 o 
   1  -2   6     4546.70     4518.13     29.34 o 
   2  -2   6     1276.54     1206.24     10.59 o 
   3  -2   6      502.09      517.95      6.71 o 
   4  -2   6       58.85       59.61      3.25 o 
   5  -2   6       84.79       94.60      4.20 o 
   6  -2   6       58.53       58.05      3.73 o 
   7  -2   6       63.01       63.18      4.26 o 
  -7  -1   6       33.72       34.67      4.36 o 
  -6  -1   6       22.07       27.62      3.55 o 
  -5  -1   6       68.39       61.85      3.16 o 
  -4  -1   6      197.04      192.91      4.79 o 
  -3  -1   6       30.73       28.88      2.25 o 
  -2  -1   6      117.03      113.34      3.55 o 
  -1  -1   6     1350.16     1455.19     10.68 o 
   0  -1   6        2.79        3.36      1.42 o 
   1  -1   6      877.78      909.34      7.92 o 
   2  -1   6      181.19      195.94      3.49 o 
   3  -1   6       11.28       12.53      1.43 o 
   4  -1   6      245.26      247.71      8.60 o 
   5  -1   6       11.43       15.51      4.04 o 
   6  -1   6      128.55      123.70      4.74 o 
   7  -1   6      130.05      135.26     13.02 o 
  -7   0   6      107.94       95.26      6.24 o 
  -6   0   6       48.82       50.19      4.57 o 
  -5   0   6       14.92       13.46      2.69 o 
  -4   0   6       12.65       10.43      1.25 o 
  -3   0   6     1836.69     1820.18     13.74 o 
  -2   0   6     2172.25     2151.57     19.50 o 
  -1   0   6      819.38      762.57      8.92 o 
   0   0   6       20.76        6.84      1.16 o 
   1   0   6        1.07        1.94      1.17 o 
   2   0   6      189.27      206.86      3.43 o 
   3   0   6      147.41      145.76      3.18 o 
   4   0   6      675.44      637.63      9.03 o 
   5   0   6      336.04      342.40      9.48 o 
   6   0   6      111.87      117.01      7.00 o 
   7   0   6       73.45       67.55      3.98 o 
   8   0   6        9.46        9.82      2.33 o 
  -7   1   6       28.51       32.87      4.60 o 
  -6   1   6       60.50       61.03      5.15 o 
  -5   1   6      114.46      106.52      5.77 o 
  -4   1   6      531.32      527.97      7.97 o 
  -3   1   6     1107.93     1144.64      9.97 o 
  -2   1   6       81.61       87.77      3.11 o 
  -1   1   6     1866.02     2063.85     16.64 o 
   0   1   6       16.28       15.51      1.52 o 
   1   1   6       61.91       61.18      3.21 o 
   2   1   6      788.68      764.47      7.14 o 
   3   1   6       94.12       94.11      3.23 o 
   4   1   6       60.53       54.09      2.61 o 
   5   1   6        4.07        4.95      3.14 o 
   6   1   6        7.89        5.57      2.40 o 
   7   1   6        1.24       -0.24      1.55 o 
   8   1   6      163.43      167.42      6.17 o 
  -6   2   6      292.54      283.48     10.22 o 
  -5   2   6      559.46      563.15     13.61 o 
  -4   2   6       80.61       76.78      3.42 o 
  -3   2   6      322.16      308.63      5.76 o 
  -2   2   6      566.61      616.90      6.58 o 
  -1   2   6       18.78       35.74      1.56 o 
   0   2   6     5539.08     5841.33     43.93 o 
   1   2   6     1416.00     1415.85     12.62 o 
   2   2   6     2289.91     2392.16     27.69 o 
   3   2   6       74.30       75.09      3.76 o 
   4   2   6      224.61      227.05      6.69 o 
   5   2   6       30.14       24.14      3.00 o 
   6   2   6       36.23       35.64      3.84 o 
   7   2   6      308.61      315.80     10.45 o 
   8   2   6        2.25       10.56      3.40 o 
  -6   3   6       29.21       32.87      4.49 o 
  -5   3   6        6.29        6.82      2.48 o 
  -4   3   6      192.64      185.40      7.98 o 
  -3   3   6      364.57      359.94      9.81 o 
  -2   3   6      923.24      907.52     10.84 o 
  -1   3   6      582.91      593.70      7.80 o 
   0   3   6     1102.29     1141.46     12.31 o 
   1   3   6     6700.95     6939.05     50.60 o 
   2   3   6      165.33      167.96      3.64 o 
   3   3   6      151.30      150.78      5.09 o 
   4   3   6      645.88      622.67     11.57 o 
   5   3   6      506.03      484.43     10.82 o 
   6   3   6      271.91      250.19      8.26 o 
   7   3   6       28.19       36.34      4.00 o 
   8   3   6       20.02       19.73      3.84 o 
  -5   4   6        3.32        6.04      2.59 o 
  -4   4   6       10.03        6.50      1.85 o 
  -3   4   6       87.54       92.54      5.76 o 
  -2   4   6      813.37      786.43     10.60 o 
  -1   4   6       80.13       87.96      3.89 o 
   0   4   6       15.23       17.90      4.31 o 
   1   4   6      274.92      282.35      5.10 o 
   2   4   6        0.68        1.40      1.20 o 
   3   4   6      112.52      113.12      3.44 o 
   4   4   6      529.43      537.64      8.08 o 
   5   4   6      132.67      128.21      5.62 o 
   6   4   6       28.17       28.71      3.34 o 
   7   4   6       10.51        8.36      2.77 o 
   8   4   6       68.02       64.46      5.46 o 
  -4   5   6       90.64       95.19      4.46 o 
  -3   5   6        9.68       11.88      2.12 o 
  -2   5   6      843.93      808.61     11.40 o 
  -1   5   6      314.17      300.19      6.33 o 
   0   5   6       44.81       54.50      2.86 o 
   1   5   6      502.11      519.18      7.71 o 
   2   5   6     1006.55      960.53     11.11 o 
   3   5   6       75.71       82.41      3.19 o 
   4   5   6       11.68       14.98      2.64 o 
   5   5   6      181.28      178.93      4.98 o 
   6   5   6       29.13       26.35      2.53 o 
   7   5   6      188.04      199.19      7.92 o 
   8   5   6       29.85       44.08      4.81 o 
  -3   6   6        0.85        5.64      3.19 o 
  -2   6   6        0.38       -1.59      2.69 o 
  -1   6   6      169.76      159.61      8.07 o 
   0   6   6       90.67       80.03      5.90 o 
   1   6   6      919.75      921.40     18.45 o 
   2   6   6       54.13       60.22      4.89 o 
   3   6   6      361.17      347.73     10.58 o 
   4   6   6       48.60       48.88      4.57 o 
   5   6   6        0.27        2.17      2.17 o 
   6   6   6       21.47       21.29      3.87 o 
   7   6   6       12.37       10.22      3.27 o 
   8   6   6       16.14       24.25      4.70 o 
  -1   7   6      630.83      636.43     17.43 o 
   0   7   6      381.71      369.00     12.70 o 
   1   7   6      153.10      173.90      8.57 o 
   2   7   6      227.29      203.85      8.86 o 
   3   7   6       73.19       66.65      5.54 o 
   4   7   6      104.38      100.04      6.61 o 
   5   7   6      292.68      282.59     10.82 o 
   6   7   6      107.83      114.23      7.58 o 
   7   7   6       53.45       69.21      6.48 o 
   0   8   6      107.40      113.55      8.13 o 
   1   8   6       22.21       24.38      4.81 o 
   2   8   6       11.94       19.54      4.42 o 
   3   8   6       74.32       74.49      6.30 o 
   4   8   6       16.74       16.41      3.92 o 
   5   8   6       48.98       54.61      5.88 o 
   6   8   6       36.73       33.29      5.25 o 
  -4  -7   7       14.68       16.20      4.52 o 
  -3  -7   7       15.51       13.74      3.05 o 
  -2  -7   7        6.11        5.42      2.60 o 
  -1  -7   7      134.26      136.40      6.10 o 
   0  -7   7      318.89      319.09     12.78 o 
  -5  -6   7        2.65        6.69      3.42 o 
  -4  -6   7        3.30        6.19      3.27 o 
  -3  -6   7        1.18        2.13      1.99 o 
  -2  -6   7        2.57        0.00      5.59 o 
  -1  -6   7      398.96      389.25      9.10 o 
   0  -6   7        0.50       -2.96      1.97 o 
   1  -6   7        0.76       -1.57      3.06 o 
   2  -6   7        5.05        6.61      4.02 o 
  -6  -5   7       10.10       10.01      3.87 o 
  -5  -5   7      202.72      211.92     10.35 o 
  -4  -5   7      378.87      414.54     14.08 o 
  -3  -5   7      467.94      472.42      9.25 o 
  -2  -5   7      265.64      273.81     10.02 o 
  -1  -5   7       82.82       92.81      4.50 o 
   0  -5   7      484.31      468.76      9.44 o 
   1  -5   7        0.57       -1.99      1.81 o 
   2  -5   7      614.80      636.17     16.98 o 
   3  -5   7      121.99      122.48      7.86 o 
   4  -5   7       52.78       57.06      6.61 o 
  -7  -4   7        2.71        1.88      3.14 o 
  -6  -4   7      136.96      132.75      8.23 o 
  -5  -4   7      164.13      168.21      8.65 o 
  -4  -4   7      235.86      229.50      9.75 o 
  -3  -4   7        1.58        2.26      3.47 o 
  -2  -4   7      506.83      496.31      8.67 o 
  -1  -4   7        0.47        0.07      1.66 o 
   0  -4   7      342.83      339.25      7.47 o 
   1  -4   7       22.31       29.50      2.96 o 
   2  -4   7       67.30       63.23      5.51 o 
   3  -4   7       10.46       10.71      3.63 o 
   4  -4   7        0.34       -3.96      2.64 o 
   5  -4   7        0.67        8.54      3.97 o 
  -6  -3   7      333.65      370.04     12.49 o 
  -5  -3   7      126.99      130.95      7.37 o 
  -4  -3   7       76.85       74.52      5.85 o 
  -3  -3   7       44.59       45.55      7.49 o 
  -2  -3   7       31.51       23.73      2.05 o 
  -1  -3   7     1232.37     1230.76     15.05 o 
   0  -3   7     1087.10     1028.18     17.74 o 
   1  -3   7      244.41      233.28      5.71 o 
   2  -3   7        0.71        0.33      1.40 o 
   3  -3   7      463.08      476.02      8.10 o 
   4  -3   7       14.36       12.34      2.09 o 
   5  -3   7      150.49      156.66      5.57 o 
   6  -3   7       93.22       98.27      8.67 o 
  -7  -2   7       62.19       68.79      5.43 o 
  -6  -2   7        2.50        6.82      2.38 o 
  -5  -2   7       22.73       20.35      3.67 o 
  -4  -2   7      117.24      124.03      5.42 o 
  -3  -2   7      257.12      266.24      4.06 o 
  -2  -2   7      377.13      378.46      4.66 o 
  -1  -2   7        0.89        2.54      0.83 o 
   0  -2   7     1789.87     1916.28     14.24 o 
   1  -2   7        0.73        2.90      1.01 o 
   2  -2   7        0.74       -0.61      1.32 o 
   3  -2   7      377.01      390.49      5.92 o 
   4  -2   7      441.95      439.84      8.00 o 
   5  -2   7       82.78       79.20      4.00 o 
   6  -2   7        7.95        6.87      2.21 o 
   7  -2   7        2.17        4.59      2.21 o 
  -7  -1   7       25.00       37.13      4.52 o 
  -6  -1   7      169.08      178.95      7.55 o 
  -5  -1   7      183.65      178.25      5.06 o 
  -4  -1   7      295.28      311.27     14.47 o 
  -3  -1   7      710.58      702.41      6.95 o 
  -2  -1   7      142.46      152.66      3.39 o 
  -1  -1   7       56.28       52.27      1.61 o 
   0  -1   7     1313.99     1493.14     16.26 o 
   1  -1   7      179.51      173.69      5.02 o 
   2  -1   7      446.60      400.84      5.31 o 
   3  -1   7      942.50      942.37      9.43 o 
   4  -1   7      313.68      294.10      5.14 o 
   5  -1   7        1.73       -0.13      2.44 o 
   6  -1   7        2.16        4.93      1.92 o 
   7  -1   7       50.19       56.84      3.94 o 
  -7   0   7      130.74      120.24      7.19 o 
  -6   0   7      255.24      267.02      9.59 o 
  -5   0   7      220.15      214.22      7.92 o 
  -4   0   7        1.81        1.54      1.42 o 
  -3   0   7        1.40        1.49      1.28 o 
  -2   0   7        4.91        3.58      2.04 o 
  -1   0   7        5.00        4.48      1.28 o 
   0   0   7     1501.05     1455.00     14.42 o 
   1   0   7     3368.85     3374.41     45.64 o 
   2   0   7       69.90       50.93      1.92 o 
   3   0   7      214.74      226.56      4.44 o 
   4   0   7       29.45       34.08      2.41 o 
   5   0   7       54.56       63.62      3.35 o 
   6   0   7       77.46       73.41      5.93 o 
   7   0   7       89.98      100.06      4.92 o 
   8   0   7       32.45       39.25      3.88 o 
  -7   1   7       59.99       57.40      5.49 o 
  -6   1   7       92.66       95.31      6.04 o 
  -5   1   7        4.93        3.87      2.25 o 
  -4   1   7       39.62       38.72      3.66 o 
  -3   1   7      137.61      140.53      4.27 o 
  -2   1   7       43.04       35.68      1.55 o 
  -1   1   7     1921.07     2089.54     19.48 o 
   0   1   7      293.25      285.27      5.30 o 
   1   1   7      554.34      552.36      7.68 o 
   2   1   7     1275.64     1285.90     10.61 o 
   3   1   7      126.01      133.97      3.52 o 
   4   1   7      168.62      167.03      4.31 o 
   5   1   7       18.69       19.88      2.18 o 
   6   1   7       10.35       10.92      2.07 o 
   7   1   7        6.38        7.22      2.25 o 
   8   1   7       25.50       24.39      3.23 o 
  -6   2   7       90.12       89.64      6.11 o 
  -5   2   7      457.17      472.69     12.72 o 
  -4   2   7      357.63      342.95     10.03 o 
  -3   2   7     2266.99     2222.00     24.13 o 
  -2   2   7     2179.69     2150.18     16.07 o 
  -1   2   7     1075.46     1145.45      9.67 o 
   0   2   7     1674.62     1771.20     14.03 o 
   1   2   7      329.93      419.64      4.86 o 
   2   2   7     2084.14     2123.76     25.74 o 
   3   2   7      711.53      693.31     12.12 o 
   4   2   7      582.40      531.87     11.03 o 
   5   2   7      403.25      383.50      9.77 o 
   6   2   7       15.44       15.34      2.98 o 
   7   2   7       49.33       54.14      4.89 o 
   8   2   7       52.58       44.05      4.99 o 
  -6   3   7       42.85       40.65      4.81 o 
  -5   3   7       82.29       86.95      5.85 o 
  -4   3   7       82.42       94.03      5.49 o 
  -3   3   7       50.51       50.37      2.88 o 
  -2   3   7      214.33      227.92      5.06 o 
  -1   3   7      264.95      275.18      5.12 o 
   0   3   7        1.30        1.83      2.06 o 
   1   3   7      295.49      267.53      4.66 o 
   2   3   7      523.93      525.50      7.05 o 
   3   3   7      287.73      300.57      7.52 o 
   4   3   7      350.84      333.57      8.49 o 
   5   3   7        7.10        3.00      2.22 o 
   6   3   7       14.17       12.33      2.93 o 
   7   3   7       20.62       19.67      3.50 o 
   8   3   7       39.96       34.36      4.52 o 
  -5   4   7       77.10       81.73      6.14 o 
  -4   4   7        9.14       13.85      3.06 o 
  -3   4   7       49.21       63.15      3.83 o 
  -2   4   7       89.15       81.93      3.54 o 
  -1   4   7     1639.62     1600.55     20.00 o 
   0   4   7     1742.50     1778.91     17.05 o 
   1   4   7     1449.56     1403.18     14.16 o 
   2   4   7      668.05      649.75      8.95 o 
   3   4   7     1161.62     1197.81     13.08 o 
   4   4   7      460.60      454.42      7.45 o 
   5   4   7      209.60      207.19      7.16 o 
   6   4   7      177.26      183.31      7.24 o 
   7   4   7      153.29      160.34      7.32 o 
   8   4   7      128.96      105.63      6.71 o 
  -4   5   7       81.70       82.20      5.83 o 
  -3   5   7        0.36       -0.04      2.50 o 
  -2   5   7      192.12      201.09      5.50 o 
  -1   5   7      266.97      280.51      8.31 o 
   0   5   7      547.17      601.85     13.65 o 
   1   5   7      982.13      919.52     11.22 o 
   2   5   7       19.10       19.71      1.88 o 
   3   5   7        5.33        2.25      1.42 o 
   4   5   7        1.56       -0.29      1.78 o 
   5   5   7       70.51       75.27      3.50 o 
   6   5   7        0.76        1.18      1.45 o 
   7   5   7        2.73        4.52      2.59 o 
   8   5   7        8.92        6.79      3.19 o 
  -3   6   7      574.09      586.22     10.81 o 
  -2   6   7      175.73      186.35     10.93 o 
  -1   6   7       67.66       66.94      4.79 o 
   0   6   7      223.27      225.82      5.62 o 
   1   6   7      233.53      243.64      8.99 o 
   2   6   7       69.15       64.04      4.99 o 
   3   6   7      503.79      501.43     12.85 o 
   4   6   7      532.77      505.46     13.32 o 
   5   6   7       17.35       20.64      3.68 o 
   6   6   7        0.35        3.16      2.69 o 
   7   6   7        8.46        5.15      2.87 o 
  -2   7   7        5.91       12.93      4.08 o 
  -1   7   7        0.66       -0.55      3.29 o 
   0   7   7      114.98      102.03      7.19 o 
   1   7   7      260.34      269.84     10.40 o 
   2   7   7       71.72       65.37      5.38 o 
   3   7   7      134.31      110.75      6.74 o 
   4   7   7        0.59       -0.10      2.30 o 
   5   7   7        3.25        0.29      2.19 o 
   6   7   7        6.64        6.22      2.98 o 
   7   7   7       22.20       19.83      4.28 o 
   0   8   7      362.88      358.60     13.51 o 
   1   8   7      238.17      240.14     10.90 o 
   2   8   7       35.70       40.50      5.28 o 
   3   8   7       13.63        5.33      3.14 o 
   4   8   7       34.65       26.05      4.57 o 
   5   8   7      115.61       99.13      7.03 o 
  -3  -7   8       96.51      103.96      8.62 o 
  -2  -7   8        6.36       11.39      4.31 o 
  -1  -7   8        4.93        3.80      2.71 o 
  -5  -6   8      110.37      129.23      9.17 o 
  -4  -6   8       90.05       85.28      7.58 o 
  -3  -6   8      132.87      154.20      9.33 o 
  -2  -6   8        0.74       -0.40      2.07 o 
  -1  -6   8       19.43       21.51      3.09 o 
   0  -6   8       66.98       77.55      4.78 o 
   1  -6   8      174.01      173.07      9.35 o 
   2  -6   8       86.92       89.88      7.50 o 
  -6  -5   8        4.89        4.49      3.47 o 
  -5  -5   8        2.34        2.59      3.21 o 
  -4  -5   8        5.31       10.01      3.71 o 
  -3  -5   8       41.08       44.47      5.46 o 
  -2  -5   8      227.53      241.69     11.85 o 
  -1  -5   8       75.88       72.71      5.28 o 
   0  -5   8      163.59      151.16      5.62 o 
   1  -5   8      553.40      551.82     10.76 o 
   2  -5   8        5.48        5.12      3.61 o 
   3  -5   8       39.41       40.97      5.67 o 
   4  -5   8       22.16       25.19      5.30 o 
  -6  -4   8       15.13       15.81      4.23 o 
  -5  -4   8        1.67        1.75      2.98 o 
  -4  -4   8       57.05       53.77      5.51 o 
  -3  -4   8      880.04      884.51     20.41 o 
  -2  -4   8      239.05      242.52      6.41 o 
  -1  -4   8      261.10      267.30      9.22 o 
   0  -4   8       49.75       58.25      3.60 o 
   1  -4   8        0.33       -1.81      2.17 o 
   2  -4   8      285.94      299.89     10.61 o 
   3  -4   8       23.69       26.70      4.47 o 
   4  -4   8      522.42      509.95     15.39 o 
   5  -4   8        0.39        2.51      3.45 o 
  -6  -3   8      139.78      137.17      8.15 o 
  -5  -3   8       71.51       79.53      6.30 o 
  -4  -3   8      497.53      503.11     14.40 o 
  -3  -3   8      767.99      765.84     17.84 o 
  -2  -3   8      328.88      309.89      6.15 o 
  -1  -3   8       34.00       32.63      2.57 o 
   0  -3   8       40.34       43.35      2.89 o 
   1  -3   8      441.05      444.74      8.38 o 
   2  -3   8      481.23      481.60      6.68 o 
   3  -3   8      179.97      193.69      5.33 o 
   4  -3   8       34.56       33.23      2.83 o 
   5  -3   8       84.72       99.08      6.71 o 
   6  -3   8        2.68        0.53      2.01 o 
  -7  -2   8      156.56      175.52      8.05 o 
  -6  -2   8       53.16       47.68      4.36 o 
  -5  -2   8       48.22       54.90      3.20 o 
  -4  -2   8       89.09       89.53      5.70 o 
  -3  -2   8        0.34       -0.94      1.26 o 
  -2  -2   8       19.49       17.11      1.79 o 
  -1  -2   8      173.26      161.09      3.45 o 
   0  -2   8        2.36        3.68      1.08 o 
   1  -2   8      740.55      719.32      9.76 o 
   2  -2   8       12.09       11.96      1.54 o 
   3  -2   8       11.73       11.85      2.10 o 
   4  -2   8        0.71        1.58      1.70 o 
   5  -2   8       40.85       37.97      3.10 o 
   6  -2   8       20.07       23.65      2.86 o 
  -7  -1   8       58.69       65.76      5.64 o 
  -6  -1   8      125.93      128.96      6.74 o 
  -5  -1   8       58.54       54.21      3.17 o 
  -4  -1   8       28.27       29.19      2.47 o 
  -3  -1   8      624.05      665.28      9.62 o 
  -2  -1   8     1316.87     1308.06     14.31 o 
  -1  -1   8     1258.07     1230.60     12.50 o 
   0  -1   8     1347.84     1359.14     17.32 o 
   1  -1   8       13.65        9.32      1.30 o 
   2  -1   8     1495.02     1559.13     12.99 o 
   3  -1   8       18.83       16.97      1.76 o 
   4  -1   8      396.96      395.74      6.22 o 
   5  -1   8      247.42      235.35      6.13 o 
   6  -1   8       97.85       99.60      4.51 o 
   7  -1   8       65.74       70.63      4.42 o 
  -7   0   8       16.31       11.52      3.47 o 
  -6   0   8       56.28       56.98      5.15 o 
  -5   0   8       57.96       63.41      4.81 o 
  -4   0   8      139.98      130.37      4.48 o 
  -3   0   8      487.26      506.98      8.26 o 
  -2   0   8      313.24      323.16      6.21 o 
  -1   0   8      203.13      214.41      5.84 o 
   0   0   8      806.35      844.78     10.36 o 
   1   0   8       88.40      106.58      2.46 o 
   2   0   8       22.69       27.68      1.60 o 
   3   0   8      227.20      226.30      4.22 o 
   4   0   8       56.54       47.13      2.71 o 
   5   0   8      117.01      121.02      4.36 o 
   6   0   8        0.28       -2.00      1.41 o 
   7   0   8        0.17        0.43      4.08 o 
  -6   1   8      106.37      112.92      6.90 o 
  -5   1   8      473.05      460.42     12.44 o 
  -4   1   8      697.74      688.14     14.58 o 
  -3   1   8      653.94      666.84      9.90 o 
  -2   1   8       90.83       87.59      3.67 o 
  -1   1   8      157.10      152.78      7.71 o 
   0   1   8      752.35      683.38      9.55 o 
   1   1   8     3572.58     3547.88     30.35 o 
   2   1   8     1576.28     1553.08     16.08 o 
   3   1   8     1311.32     1329.20     12.35 o 
   4   1   8      611.84      599.74      8.79 o 
   5   1   8       25.21       22.23      2.90 o 
   6   1   8       33.59       36.96      9.76 o 
   7   1   8       83.05       83.91      4.69 o 
   8   1   8       36.67       44.32      3.81 o 
  -6   2   8       37.71       43.40      4.99 o 
  -5   2   8        4.68        4.94      2.56 o 
  -4   2   8       24.72       19.15      3.19 o 
  -3   2   8       28.54       26.23      3.14 o 
  -2   2   8      317.51      331.34      6.69 o 
  -1   2   8       48.04       61.50      2.17 o 
   0   2   8      223.73      212.51      3.42 o 
   1   2   8     1603.69     1729.75     14.23 o 
   2   2   8        0.72       -0.55      1.33 o 
   3   2   8        4.82        4.13      1.88 o 
   4   2   8       99.03      105.68      5.12 o 
   5   2   8       50.39       49.69      4.13 o 
   6   2   8       22.91       18.63      3.21 o 
   7   2   8       60.95       65.27      5.30 o 
   8   2   8       18.02       16.17      3.71 o 
  -6   3   8       34.65       26.34      4.42 o 
  -5   3   8       14.34       19.41      3.71 o 
  -4   3   8      158.09      148.43      7.16 o 
  -3   3   8     1404.65     1385.01     22.68 o 
  -2   3   8     1345.14     1313.44     20.77 o 
  -1   3   8     1225.32     1235.26     12.94 o 
   0   3   8      388.59      401.73      6.12 o 
   1   3   8      606.74      603.17      9.92 o 
   2   3   8      262.27      272.80      4.98 o 
   3   3   8      246.35      239.87      7.03 o 
   4   3   8     1712.63     1667.99     23.57 o 
   5   3   8      346.73      322.25      9.09 o 
   6   3   8      146.70      143.36      6.74 o 
   7   3   8       66.22       70.91      5.43 o 
   8   3   8       27.42       21.37      4.02 o 
  -5   4   8       53.12       48.75      5.20 o 
  -4   4   8       89.73       94.14      6.06 o 
  -3   4   8      154.67      155.69      6.95 o 
  -2   4   8       39.30       39.95      3.81 o 
  -1   4   8        2.87        3.99      1.52 o 
   0   4   8      945.43      931.35     11.08 o 
   1   4   8       76.54       68.56      7.21 o 
   2   4   8       48.74       43.95      2.34 o 
   3   4   8      278.60      272.18      5.52 o 
   4   4   8      319.81      324.44      6.34 o 
   5   4   8      198.84      176.12      6.92 o 
   6   4   8       10.56       14.76      3.00 o 
   7   4   8       21.04       28.56      4.02 o 
   8   4   8       38.56       51.91      5.30 o 
  -4   5   8       63.51       62.71      5.43 o 
  -3   5   8        6.05        6.43      2.74 o 
  -2   5   8       19.20       21.32      3.12 o 
  -1   5   8        1.72        5.45      1.61 o 
   0   5   8       35.35       31.55      8.10 o 
   1   5   8     1172.22     1182.74     13.47 o 
   2   5   8      821.86      791.34     10.31 o 
   3   5   8        2.66        2.56      1.41 o 
   4   5   8       10.88       18.61      2.08 o 
   5   5   8      142.40      138.62      4.60 o 
   6   5   8       13.30       11.33      2.27 o 
   7   5   8        6.29        2.51      2.66 o 
   8   5   8       33.45       36.71      4.65 o 
  -3   6   8       67.96       70.57      5.49 o 
  -2   6   8       28.78       28.48      3.68 o 
  -1   6   8      366.81      401.24      8.05 o 
   0   6   8      507.05      542.52      9.12 o 
   1   6   8        3.25        2.43      1.46 o 
   2   6   8      789.32      801.61     10.95 o 
   3   6   8      311.94      318.44     10.09 o 
   4   6   8      161.74      171.87      7.76 o 
   5   6   8      140.24      139.62      7.37 o 
   6   6   8       41.42       44.34      5.17 o 
   7   6   8       27.70       33.73      4.86 o 
  -1   7   8      165.70      193.63      9.82 o 
   0   7   8       23.52       24.72      4.49 o 
   1   7   8        0.59        7.68      3.34 o 
   2   7   8       12.49       12.80      3.42 o 
   3   7   8      166.95      162.56      7.94 o 
   4   7   8        0.63        1.54      2.56 o 
   5   7   8      218.94      217.17      9.51 o 
   6   7   8       35.70       40.94      5.20 o 
   7   7   8        1.87        2.35      2.59 o 
   0   8   8       79.43       76.84      7.03 o 
   1   8   8      172.27      156.35      8.94 o 
   2   8   8      561.77      538.59     15.86 o 
   3   8   8      183.95      156.89      8.41 o 
   4   8   8      175.14      166.64      8.83 o 
   5   8   8       78.96       85.93      7.00 o 
  -4  -6   9       62.97       57.61      6.71 o 
  -3  -6   9      182.54      174.01     10.01 o 
  -2  -6   9      216.88      190.68     10.56 o 
  -1  -6   9      207.31      215.05     11.05 o 
   0  -6   9       11.81        4.96      2.60 o 
   1  -6   9        6.55        0.99      3.37 o 
   2  -6   9        4.49        5.09      4.21 o 
  -5  -5   9       20.63       18.84      4.47 o 
  -4  -5   9      170.79      194.33     10.40 o 
  -3  -5   9       52.39       62.47      6.43 o 
  -2  -5   9        7.53        8.88      3.58 o 
  -1  -5   9        0.69        1.07      3.29 o 
   0  -5   9        7.56        7.14      3.72 o 
   1  -5   9       62.47       68.98      4.40 o 
   2  -5   9        0.86        4.62      3.53 o 
   3  -5   9      224.93      209.83     10.29 o 
  -6  -4   9       50.61       57.11      6.40 o 
  -5  -4   9      282.01      263.47     11.42 o 
  -4  -4   9        4.19        2.69      3.14 o 
  -3  -4   9       31.97       27.36      4.55 o 
  -2  -4   9       13.84       20.56      4.31 o 
  -1  -4   9      590.24      623.40     16.77 o 
   0  -4   9     1280.93     1293.53     16.56 o 
   1  -4   9      367.57      376.51      8.49 o 
   2  -4   9      206.10      215.55      9.20 o 
   3  -4   9      276.08      294.19     11.23 o 
   4  -4   9      108.79      108.35      7.66 o 
  -6  -3   9        0.82        0.05      2.98 o 
  -5  -3   9      130.21      124.57      7.92 o 
  -4  -3   9      105.46      110.81      7.37 o 
  -3  -3   9        5.51        5.80      3.24 o 
  -2  -3   9      129.02      120.92      7.55 o 
  -1  -3   9      384.82      386.95     12.57 o 
   0  -3   9      127.35      129.11      4.63 o 
   1  -3   9        2.72        6.66      2.27 o 
   2  -3   9      102.77      104.07      6.23 o 
   3  -3   9        0.33        0.08      2.66 o 
   4  -3   9      196.60      227.39      9.80 o 
   5  -3   9        3.25       -0.42      2.02 o 
  -6  -2   9       35.73       44.10      4.47 o 
  -5  -2   9       15.21       16.26      2.34 o 
  -4  -2   9      742.57      745.93     11.04 o 
  -3  -2   9      906.76      899.05     11.95 o 
  -2  -2   9      562.82      552.72      8.58 o 
  -1  -2   9      393.78      388.98      6.85 o 
   0  -2   9      141.10      142.17      3.20 o 
   1  -2   9       32.31       42.54      2.10 o 
   2  -2   9      112.09      115.29      5.58 o 
   3  -2   9      491.62      501.70      7.22 o 
   4  -2   9      396.83      395.95     10.65 o 
   5  -2   9       66.46       67.86      3.86 o 
   6  -2   9        0.98       -0.53      1.73 o 
  -7  -1   9      179.05      141.40      7.76 o 
  -6  -1   9        1.18       -0.05      2.14 o 
  -5  -1   9      588.37      575.69     15.62 o 
  -4  -1   9        3.77        0.73      1.47 o 
  -3  -1   9      136.28      131.70      5.02 o 
  -2  -1   9       11.27        9.80      1.77 o 
  -1  -1   9      197.88      176.57      6.49 o 
   0  -1   9      215.32      222.54      5.21 o 
   1  -1   9        8.62        8.00      1.28 o 
   2  -1   9       28.64       26.79      1.88 o 
   3  -1   9       39.96       33.97      2.19 o 
   4  -1   9       74.56       79.11      3.18 o 
   5  -1   9       21.36       27.57      2.71 o 
   6  -1   9        0.37       -1.51      1.51 o 
   7  -1   9       36.16       41.31      3.64 o 
  -6   0   9      410.81      419.97     12.59 o 
  -5   0   9        3.75        3.16      2.12 o 
  -4   0   9      294.90      296.76      6.88 o 
  -3   0   9      131.26      132.70      4.48 o 
  -2   0   9      682.68      684.59      9.89 o 
  -1   0   9     1084.27     1094.09     26.00 o 
   0   0   9     2019.43     2002.12     24.51 o 
   1   0   9     2564.96     2479.96     17.82 o 
   2   0   9       69.62       68.85      3.14 o 
   3   0   9        5.08        8.71      1.53 o 
   4   0   9      558.32      532.90      7.29 o 
   5   0   9       69.68       67.26      3.48 o 
   6   0   9       45.78       50.50      4.21 o 
   7   0   9       52.77       42.14      3.53 o 
  -6   1   9       26.63       33.42      4.49 o 
  -5   1   9       16.09       14.34      3.34 o 
  -4   1   9        1.72        1.80      2.01 o 
  -3   1   9      266.36      269.79     13.36 o 
  -2   1   9      482.82      477.46      8.25 o 
  -1   1   9      543.36      540.77     11.46 o 
   0   1   9      472.46      470.51      7.78 o 
   1   1   9       14.76       21.35      2.20 o 
   2   1   9        4.25        7.64      1.78 o 
   3   1   9      227.22      222.05      4.26 o 
   4   1   9      760.01      730.75     14.19 o 
   5   1   9      364.68      373.16      7.50 o 
   6   1   9       11.29       17.61      2.43 o 
   7   1   9       53.66       56.85      3.77 o 
   8   1   9       14.04        9.56      2.49 o 
  -6   2   9       23.37       18.84      3.97 o 
  -5   2   9       24.27       31.93      4.23 o 
  -4   2   9       43.65       45.96      4.31 o 
  -3   2   9      118.24      117.96      5.90 o 
  -2   2   9      736.36      719.53     16.66 o 
  -1   2   9      324.80      307.67      6.59 o 
   0   2   9       20.67       23.63      2.28 o 
   1   2   9      388.12      382.40      4.91 o 
   2   2   9       65.12       58.64      3.06 o 
   3   2   9     1811.41     1807.54     24.59 o 
   4   2   9      132.39      130.77      5.90 o 
   5   2   9      298.58      311.57      9.41 o 
   6   2   9       14.02       14.03      3.03 o 
   7   2   9        1.63       -0.97      2.38 o 
   8   2   9       45.01       47.13      5.30 o 
  -5   3   9       14.42       11.00      3.27 o 
  -4   3   9       63.34       57.09      4.94 o 
  -3   3   9       75.44       83.11      5.15 o 
  -2   3   9        2.91        6.12      2.34 o 
  -1   3   9      238.91      243.62      5.87 o 
   0   3   9      986.22      996.59     10.84 o 
   1   3   9     1545.18     1563.89     14.99 o 
   2   3   9      524.45      514.60      7.33 o 
   3   3   9       85.25       87.34      4.81 o 
   4   3   9      282.55      251.89      7.97 o 
   5   3   9        1.76        1.02      2.25 o 
   6   3   9       15.90       14.34      3.00 o 
   7   3   9       83.02       85.59      6.04 o 
   8   3   9       57.71       61.22      5.64 o 
  -5   4   9       10.35       11.05      3.34 o 
  -4   4   9       22.18       23.36      3.89 o 
  -3   4   9        6.35        9.25      2.66 o 
  -2   4   9      310.93      304.75      9.48 o 
  -1   4   9      532.50      536.24     12.33 o 
   0   4   9      430.71      445.25     17.39 o 
   1   4   9        5.72        6.87      1.67 o 
   2   4   9      152.63      159.51      5.11 o 
   3   4   9       58.43       57.35      2.82 o 
   4   4   9        2.90        1.17      1.40 o 
   5   4   9       10.30       14.00      2.87 o 
   6   4   9      123.73      119.87      6.32 o 
   7   4   9       30.51       33.10      4.18 o 
   8   4   9       23.90       23.33      4.26 o 
  -4   5   9      174.21      174.69      8.49 o 
  -3   5   9      333.14      321.50     10.63 o 
  -2   5   9     1007.26     1028.29     19.31 o 
  -1   5   9      333.03      325.99      9.69 o 
   0   5   9       19.70       26.24      2.38 o 
   1   5   9      769.25      789.92     23.04 o 
   2   5   9      133.00      136.33      4.20 o 
   3   5   9      841.56      830.13     11.03 o 
   4   5   9      285.04      284.27      6.27 o 
   5   5   9      402.44      398.12      7.80 o 
   6   5   9       73.41       79.03      3.92 o 
   7   5   9       30.84       29.81      4.23 o 
   8   5   9       23.12       32.74      4.65 o 
  -3   6   9       42.75       53.35      5.12 o 
  -2   6   9       30.41       38.20      4.21 o 
  -1   6   9       50.07       47.55      4.28 o 
   0   6   9       10.91       10.84      2.04 o 
   1   6   9        1.49        1.28      1.37 o 
   2   6   9      100.26      106.28      6.15 o 
   3   6   9        4.41        4.47      1.53 o 
   4   6   9      359.00      377.69     16.64 o 
   5   6   9       49.42       51.28      3.25 o 
   6   6   9        5.08        5.30      2.93 o 
   7   6   9       15.49       23.59      4.49 o 
   0   7   9      217.86      233.53     10.16 o 
   1   7   9      805.25      830.48     18.71 o 
   2   7   9      324.88      324.92     11.13 o 
   3   7   9       36.40       36.87      4.55 o 
   4   7   9      169.29      156.32      8.07 o 
   5   7   9       33.61       38.04      4.73 o 
   6   7   9      109.13      125.65      8.02 o 
   1   8   9       29.97       31.22      5.30 o 
   2   8   9       51.12       49.64      5.67 o 
   3   8   9       15.22       13.87      3.79 o 
   4   8   9       23.79       20.93      4.28 o 
   5   8   9       96.44       88.39      7.16 o 
  -3  -6  10       19.90       37.54      6.19 o 
  -2  -6  10        0.51        1.05      3.63 o 
  -1  -6  10        6.95        4.91      4.00 o 
   0  -6  10       87.46       94.24      8.13 o 
   1  -6  10       51.84       50.69      6.09 o 
  -5  -5  10        0.24       -2.19      3.34 o 
  -4  -5  10      210.06      221.06     11.39 o 
  -3  -5  10      166.89      162.07      9.77 o 
  -2  -5  10      256.83      261.53     12.07 o 
  -1  -5  10      367.99      401.52     14.71 o 
   0  -5  10      250.08      240.50     11.31 o 
   1  -5  10      193.28      207.49      7.25 o 
   2  -5  10        0.44        3.87      3.40 o 
   3  -5  10        0.90       -1.78      3.19 o 
  -6  -4  10        6.37        1.83      3.66 o 
  -5  -4  10       29.81       26.41      5.23 o 
  -4  -4  10       73.07       84.60      7.26 o 
  -3  -4  10      246.38      230.18     10.76 o 
  -2  -4  10       47.69       44.00      5.59 o 
  -1  -4  10       15.67       15.05      4.15 o 
   0  -4  10       38.78       42.20      5.49 o 
   1  -4  10        1.17        2.55      5.59 o 
   2  -4  10       81.49       76.61      5.96 o 
   3  -4  10      167.53      163.92      8.65 o 
   4  -4  10        8.06       11.47      4.08 o 
  -6  -3  10      121.93      117.83      8.39 o 
  -5  -3  10      158.29      163.32      9.25 o 
  -4  -3  10        4.50        1.75      3.08 o 
  -3  -3  10      136.96      134.66      8.26 o 
  -2  -3  10      143.30      131.21      8.26 o 
  -1  -3  10       38.70       37.49      5.23 o 
   0  -3  10       43.55       46.48      5.54 o 
   1  -3  10     1100.06     1130.93     14.93 o 
   2  -3  10      478.78      494.70     16.98 o 
   3  -3  10       73.05       68.14      5.49 o 
   4  -3  10       82.61       94.40      6.74 o 
   5  -3  10       11.29        7.13      3.79 o 
  -5  -2  10        0.39        4.66      1.82 o 
  -4  -2  10        0.94       -0.15      1.50 o 
  -3  -2  10       59.53       62.34      3.29 o 
  -2  -2  10        1.21        4.13      1.88 o 
  -1  -2  10       90.15       95.40      3.82 o 
   0  -2  10      594.50      549.50     15.28 o 
   1  -2  10      539.24      558.28      8.70 o 
   2  -2  10       14.92       15.38      1.83 o 
   3  -2  10       12.15       11.90      1.84 o 
   4  -2  10        0.31       -0.96      2.05 o 
   5  -2  10       33.42       33.87      3.12 o 
   6  -2  10       39.87       50.92      4.52 o 
  -6  -1  10       34.45       38.43      4.52 o 
  -5  -1  10      223.52      235.60      6.70 o 
  -4  -1  10       16.70       18.82      2.40 o 
  -3  -1  10      522.48      531.96      9.20 o 
  -2  -1  10     1297.73     1307.90     18.98 o 
  -1  -1  10      213.73      196.84      5.19 o 
   0  -1  10      117.82      114.16      6.14 o 
   1  -1  10        3.21        5.77      1.39 o 
   2  -1  10       21.31       22.70      1.87 o 
   3  -1  10        5.68        4.94      1.55 o 
   4  -1  10       29.71       30.84      2.36 o 
   5  -1  10      145.20      135.69      5.19 o 
   6  -1  10       17.00       19.35      2.79 o 
   7  -1  10        6.99        8.99      2.47 o 
  -6   0  10       25.58       27.64      4.26 o 
  -5   0  10      644.91      639.41     15.26 o 
  -4   0  10      186.14      186.07      5.78 o 
  -3   0  10     1606.84     1573.63     31.38 o 
  -2   0  10      353.26      364.92      7.34 o 
  -1   0  10      270.77      273.70      8.87 o 
   0   0  10      354.60      342.80      6.91 o 
   1   0  10      971.91      964.77      8.93 o 
   2   0  10     1091.35     1056.60     10.12 o 
   3   0  10      163.55      154.49      4.27 o 
   4   0  10      577.51      551.70      7.64 o 
   5   0  10       21.22       22.99      2.93 o 
   6   0  10       67.40       62.19      3.81 o 
   7   0  10        0.89        4.81      2.85 o 
  -6   1  10       43.22       39.50      4.83 o 
  -5   1  10      195.56      220.23      9.09 o 
  -4   1  10       78.73       77.47      5.17 o 
  -3   1  10      340.78      329.15     10.05 o 
  -2   1  10       25.42       28.55      2.68 o 
  -1   1  10        2.76        1.63      2.08 o 
   0   1  10      560.26      530.95      8.75 o 
   1   1  10      722.66      669.51     13.56 o 
   2   1  10      457.33      473.64      8.48 o 
   3   1  10       97.29       97.17      3.05 o 
   4   1  10        2.99        3.34      1.55 o 
   5   1  10        0.98       -0.53      1.48 o 
   6   1  10       26.44       22.73      2.69 o 
   7   1  10       74.76       76.81      4.34 o 
  -6   2  10       77.76       74.88      6.40 o 
  -5   2  10      179.04      189.08      8.65 o 
  -4   2  10        7.99       12.33      3.08 o 
  -3   2  10       28.09       24.51      3.47 o 
  -2   2  10      444.17      427.12      8.32 o 
  -1   2  10      523.66      547.11      9.30 o 
   0   2  10      602.40      615.19      9.79 o 
   1   2  10      929.08      879.41     11.83 o 
   2   2  10      162.61      159.02      5.24 o 
   3   2  10        3.73        4.31      2.17 o 
   4   2  10      227.23      234.75      8.07 o 
   5   2  10      577.44      561.08     13.14 o 
   6   2  10      297.34      312.40     10.27 o 
   7   2  10      109.49      109.45      6.79 o 
   8   2  10       41.50       50.14      5.43 o 
  -5   3  10       29.54       27.98      4.28 o 
  -4   3  10        1.15        3.27      2.27 o 
  -3   3  10        2.81        4.78      2.33 o 
  -2   3  10        1.41       -0.62      4.22 o 
  -1   3  10      208.98      202.07      5.77 o 
   0   3  10        4.51        4.20      1.76 o 
   1   3  10      516.47      514.19      7.24 o 
   2   3  10       32.97       36.75      2.20 o 
   3   3  10        6.71        7.84      2.35 o 
   4   3  10       74.99       81.99      5.07 o 
   5   3  10      426.90      409.99     11.13 o 
   6   3  10       28.79       29.11      3.95 o 
   7   3  10       26.47       29.37      4.26 o 
   8   3  10        5.59        6.45      3.08 o 
  -4   4  10      357.31      370.33     12.23 o 
  -3   4  10      120.46      130.71      6.95 o 
  -2   4  10      408.24      417.36     11.63 o 
  -1   4  10      220.75      233.47      8.26 o 
   0   4  10      215.23      192.14      7.11 o 
   1   4  10     1392.42     1389.64     17.34 o 
   2   4  10     1569.36     1508.11     15.58 o 
   3   4  10      470.48      475.89     10.07 o 
   4   4  10      201.37      211.10      5.38 o 
   5   4  10        5.62       13.69      2.95 o 
   6   4  10       41.15       39.16      4.28 o 
   7   4  10        2.79        1.65      2.53 o 
   8   4  10       44.54       49.80      5.38 o 
  -4   5  10       12.11        8.41      3.27 o 
  -3   5  10        2.34       -1.75      1.78 o 
  -2   5  10        0.96        4.00      2.40 o 
  -1   5  10       69.76       66.96      4.81 o 
   0   5  10      300.46      282.83      8.91 o 
   1   5  10      631.64      614.92      9.27 o 
   2   5  10       88.22       98.10      5.79 o 
   3   5  10       46.48       48.17      2.84 o 
   4   5  10      120.47      122.27      4.31 o 
   5   5  10       46.30       47.77      3.12 o 
   6   5  10        0.28        0.60      1.62 o 
   7   5  10        1.58        4.31      2.77 o 
  -3   6  10       35.64       38.62      4.86 o 
  -2   6  10      375.39      381.12     11.81 o 
  -1   6  10      315.29      347.28     10.69 o 
   0   6  10      559.76      532.42     12.91 o 
   1   6  10       62.44       64.89      6.45 o 
   2   6  10       18.97       23.85      2.50 o 
   3   6  10      332.85      333.37      7.45 o 
   4   6  10        0.72        1.23      2.09 o 
   5   6  10      579.76      613.65     10.46 o 
   6   6  10       76.06       84.64      5.42 o 
   7   6  10       46.28       48.34      5.67 o 
   1   7  10        5.22        5.85      3.34 o 
   2   7  10       79.01       78.70      5.98 o 
   3   7  10       32.32       26.18      4.10 o 
   4   7  10      214.90      216.67      9.30 o 
   5   7  10        3.81        7.60      3.03 o 
   6   7  10      183.25      197.68      9.82 o 
   1   8  10       46.00       51.29      5.75 o 
   2   8  10       52.35       38.30      5.20 o 
   3   8  10       94.13       80.55      6.45 o 
   4   8  10        0.95       -0.42      2.61 o 
  -2  -6  11       55.04       52.99      7.08 o 
  -1  -6  11        0.56       -2.93      3.71 o 
  -4  -5  11      101.76       85.23      8.13 o 
  -3  -5  11       99.42       94.53      8.23 o 
  -2  -5  11        6.13        5.28      4.05 o 
  -1  -5  11        1.12       -1.18      3.63 o 
   0  -5  11       95.93      101.50      8.44 o 
   1  -5  11      115.69       85.02      7.79 o 
  -5  -4  11        1.28        5.23      3.97 o 
  -4  -4  11       23.72       12.83      4.47 o 
  -3  -4  11        6.01       -1.07      3.19 o 
  -2  -4  11      332.25      337.77     13.48 o 
  -1  -4  11       84.58       85.54      7.34 o 
   0  -4  11      314.55      307.83     12.44 o 
   1  -4  11       62.35       59.73      6.58 o 
   2  -4  11       11.76       10.14      3.74 o 
   3  -4  11       27.98       26.13      4.55 o 
   4  -4  11        0.31        2.64      3.53 o 
  -6  -3  11       16.80        6.98      4.39 o 
  -5  -3  11        5.32        7.24      4.05 o 
  -4  -3  11       86.09       86.30      7.32 o 
  -3  -3  11      679.46      707.89     19.15 o 
  -2  -3  11      147.70      165.70      9.41 o 
  -1  -3  11      364.17      340.60     12.72 o 
   0  -3  11        2.29        5.15      3.71 o 
   1  -3  11        8.94        5.90      4.13 o 
   2  -3  11       32.13       38.58      3.47 o 
   3  -3  11       85.27       80.99      6.01 o 
   4  -3  11      289.95      292.18     11.03 o 
   5  -3  11       95.68      116.79      7.97 o 
  -5  -2  11        4.33       10.82      4.08 o 
  -4  -2  11      184.57      180.23      9.51 o 
  -3  -2  11      103.35      102.48      6.61 o 
  -2  -2  11      145.69      137.67      4.67 o 
  -1  -2  11      203.31      197.84      5.42 o 
   0  -2  11      219.78      206.25      8.48 o 
   1  -2  11       40.04       36.01      3.23 o 
   2  -2  11       20.30       21.30      2.67 o 
   3  -2  11      301.46      306.92      7.67 o 
   4  -2  11      163.90      179.27      5.53 o 
   5  -2  11        2.78        1.43      1.83 o 
   6  -2  11        0.17        0.35      2.01 o 
  -6  -1  11      302.79      313.03     11.08 o 
  -5  -1  11       16.99       26.55      3.89 o 
  -4  -1  11      673.74      673.66     11.32 o 
  -3  -1  11       67.50       72.59      4.59 o 
  -2  -1  11      310.04      323.99      8.78 o 
  -1  -1  11       20.14       24.15      2.57 o 
   0  -1  11      727.67      726.07     10.66 o 
   1  -1  11     1269.19     1270.54     15.34 o 
   2  -1  11      445.95      432.97      6.31 o 
   3  -1  11      267.66      262.56      5.26 o 
   4  -1  11       12.08       15.17      1.97 o 
   5  -1  11       17.99       23.31      2.65 o 
   6  -1  11        0.87        0.10      2.19 o 
  -6   0  11       28.96       40.50      4.99 o 
  -5   0  11        7.05        7.99      3.03 o 
  -4   0  11       76.99       89.84      5.08 o 
  -3   0  11     1301.06     1256.47     15.96 o 
  -2   0  11      109.09      106.33      4.45 o 
  -1   0  11      931.57      906.19     12.49 o 
   0   0  11      580.63      581.29      9.48 o 
   1   0  11      152.94      140.96      4.86 o 
   2   0  11        2.44        2.45      1.25 o 
   3   0  11      105.29      113.88      4.56 o 
   4   0  11       94.83       99.99      3.59 o 
   5   0  11       32.80       22.24      2.52 o 
   6   0  11        0.64       -0.40      1.62 o 
   7   0  11       26.16       31.27      3.35 o 
  -6   1  11       24.52       15.55      3.95 o 
  -5   1  11        2.86        2.69      2.66 o 
  -4   1  11      108.34      104.77      6.27 o 
  -3   1  11     1207.62     1180.87     19.02 o 
  -2   1  11     1345.56     1317.86     16.34 o 
  -1   1  11      224.10      209.97      6.01 o 
   0   1  11      422.80      429.44      8.32 o 
   1   1  11      359.47      357.41      7.42 o 
   2   1  11      509.23      505.13     13.44 o 
   3   1  11     1038.42     1069.70     14.17 o 
   4   1  11      674.69      672.10      9.92 o 
   5   1  11      220.60      228.81      6.09 o 
   6   1  11       76.59       71.20      9.08 o 
   7   1  11        9.60        7.52      2.16 o 
  -5   2  11        9.84        4.99      2.82 o 
  -4   2  11       20.45       18.99      3.61 o 
  -3   2  11      203.26      204.00      8.15 o 
  -2   2  11        0.59       -0.67      1.95 o 
  -1   2  11      660.78      640.62     10.57 o 
   0   2  11      204.41      211.97     11.09 o 
   1   2  11      477.70      468.38     24.89 o 
   2   2  11      261.74      258.41      6.48 o 
   3   2  11       50.88       58.00      4.42 o 
   4   2  11      176.43      163.97      6.82 o 
   5   2  11        0.32        3.19      2.30 o 
   6   2  11        7.97       15.89      3.50 o 
   7   2  11        4.57        6.30      3.14 o 
  -5   3  11      306.93      309.37     11.84 o 
  -4   3  11        8.76       10.90      3.06 o 
  -3   3  11      319.28      303.36     10.45 o 
  -2   3  11       27.11       25.74      3.63 o 
  -1   3  11        7.37        4.37      2.06 o 
   0   3  11      400.33      391.47      8.05 o 
   1   3  11       74.95       78.07      4.89 o 
   2   3  11      145.50      135.34      5.93 o 
   3   3  11       10.97       14.94      2.93 o 
   4   3  11        3.42        4.89      2.43 o 
   5   3  11       54.74       50.97      4.44 o 
   6   3  11        6.28        6.56      2.82 o 
   7   3  11      173.65      193.11      8.88 o 
  -4   4  11        5.40        6.69      3.06 o 
  -3   4  11      119.19      123.11      6.95 o 
  -2   4  11      544.35      500.15     13.17 o 
  -1   4  11       76.34       81.96      5.30 o 
   0   4  11        0.74       -0.55      1.88 o 
   1   4  11       17.06       21.16      3.19 o 
   2   4  11       21.55       22.68      2.08 o 
   3   4  11        0.65       -0.43      1.67 o 
   4   4  11      112.64      117.99      6.09 o 
   5   4  11      143.64      147.46      6.90 o 
   6   4  11       83.26       90.84      5.98 o 
   7   4  11       33.28       32.89      4.52 o 
  -3   5  11      261.22      264.41     10.32 o 
  -2   5  11      166.39      168.86      7.94 o 
  -1   5  11       29.91       26.41      3.66 o 
   0   5  11        9.43        8.52      2.53 o 
   1   5  11      204.12      196.45      7.50 o 
   2   5  11      405.26      385.71      7.25 o 
   3   5  11      200.17      182.75      5.04 o 
   4   5  11      566.18      603.34      9.89 o 
   5   5  11       17.61       20.55      5.53 o 
   6   5  11        2.24        2.37      1.76 o 
   7   5  11        7.62        1.49      2.64 o 
  -2   6  11      110.03      120.08      7.05 o 
  -1   6  11        5.23       14.37      3.14 o 
   0   6  11      306.83      296.70      9.85 o 
   1   6  11      375.19      355.07     10.32 o 
   2   6  11      738.98      730.90     10.92 o 
   3   6  11      505.95      483.18      8.75 o 
   4   6  11        6.12       10.88      2.01 o 
   5   6  11      138.55      169.76     12.53 o 
   6   6  11       11.50       14.98      2.53 o 
   7   6  11      145.39      165.57      6.11 o 
   2   7  11        8.39        1.80      2.77 o 
   3   7  11       76.70       81.78      5.93 o 
   4   7  11        0.26       -3.00      2.33 o 
   5   7  11       41.79       43.35      5.15 o 
   6   7  11       31.64       35.87      5.23 o 
   3   8  11       50.76       45.57      5.33 o 
   4   8  11      114.04      109.92      7.50 o 
  -3  -5  12       54.20       52.75      6.95 o 
  -2  -5  12       23.87       32.11      6.14 o 
  -1  -5  12       80.63       62.86      7.37 o 
   0  -5  12       14.43       12.02      4.91 o 
   1  -5  12       38.25       49.01      7.00 o 
  -4  -4  12      113.43      120.05      9.30 o 
  -3  -4  12      125.22      149.58      9.90 o 
  -2  -4  12      284.55      251.40     12.23 o 
  -1  -4  12        8.68        4.28      4.23 o 
   0  -4  12      134.28      115.56      8.57 o 
   1  -4  12      133.42      134.84      9.61 o 
  -5  -3  12       20.36       17.27      5.02 o 
  -4  -3  12        0.90       -1.36      3.03 o 
  -3  -3  12        3.11       -1.20      3.21 o 
  -2  -3  12        5.99        7.60      4.26 o 
  -1  -3  12        0.31        1.44      3.66 o 
   0  -3  12      334.67      328.32     13.09 o 
   1  -3  12      184.59      154.05      9.28 o 
   2  -3  12       40.43       38.54      6.38 o 
   4  -3  12       13.53       14.58      4.00 o 
  -5  -2  12       84.04       87.68      7.63 o 
  -4  -2  12        1.11        3.08      3.84 o 
  -3  -2  12       55.63       57.66      6.32 o 
  -2  -2  12      427.45      441.42     14.76 o 
  -1  -2  12      888.98      881.77     21.27 o 
   0  -2  12      100.29      114.63      4.54 o 
   1  -2  12      150.60      140.57      8.02 o 
   2  -2  12       54.43       54.77      3.59 o 
   3  -2  12        1.46        1.36      1.57 o 
   4  -2  12       73.33       79.89      4.04 o 
   5  -2  12       92.55       96.38      4.72 o 
  -5  -1  12        6.70        2.90      2.69 o 
  -4  -1  12       75.20       77.29      4.23 o 
  -3  -1  12        2.04        3.55      1.89 o 
  -2  -1  12     1022.20     1031.76     14.13 o 
  -1  -1  12       15.89       16.57      2.43 o 
   0  -1  12      132.21      127.50      6.34 o 
   1  -1  12        6.22        6.68      2.16 o 
   2  -1  12        1.65        2.21      3.00 o 
   3  -1  12       35.34       33.96      2.66 o 
   4  -1  12      180.54      201.11      5.10 o 
   5  -1  12      140.23      149.82      5.39 o 
   6  -1  12       22.72       21.63      2.98 o 
  -5   0  12      261.95      265.14     10.14 o 
  -4   0  12      293.16      287.29      7.62 o 
  -3   0  12       17.10       20.54      2.76 o 
  -2   0  12      272.82      295.32      7.27 o 
  -1   0  12      130.17      137.86      5.92 o 
   0   0  12      150.62      139.56     10.61 o 
   1   0  12      385.50      393.04      8.18 o 
   2   0  12      619.66      602.57     13.25 o 
   3   0  12      256.55      239.97      4.94 o 
   4   0  12      166.56      165.16      4.41 o 
   5   0  12       50.02       55.11      3.45 o 
   6   0  12        8.92        9.06      2.34 o 
  -5   1  12       59.60       61.37      5.67 o 
  -4   1  12        2.55        3.79      2.46 o 
  -3   1  12       41.68       43.86      3.46 o 
  -2   1  12       15.09       12.54      2.45 o 
  -1   1  12     2260.39     2221.01     30.20 o 
   0   1  12       14.16        3.89      2.93 o 
   1   1  12     1297.56     1221.43     15.53 o 
   2   1  12      226.21      221.14     10.14 o 
   3   1  12       60.55       57.04      3.72 o 
   4   1  12       51.97       52.99      2.72 o 
   5   1  12       40.70       46.70      3.16 o 
   6   1  12      111.59      115.80      4.91 o 
   7   1  12       34.54       40.94      3.63 o 
  -5   2  12       26.65       38.62      5.02 o 
  -4   2  12        4.73        6.58      2.80 o 
  -3   2  12       21.61       23.75      3.79 o 
  -2   2  12      157.26      159.60      5.77 o 
  -1   2  12      391.62      375.92      8.37 o 
   0   2  12      162.20      154.19      5.56 o 
   1   2  12       37.95       41.43      3.50 o 
   2   2  12        0.48        0.63      1.74 o 
   3   2  12        5.53        4.25      3.24 o 
   4   2  12      219.66      236.14      8.54 o 
   5   2  12      286.65      288.21      9.67 o 
   6   2  12       47.37       49.82      4.96 o 
   7   2  12        6.80       10.58      3.63 o 
  -4   3  12      150.55      146.50      7.97 o 
  -3   3  12      128.96      149.45      7.68 o 
  -2   3  12      326.68      355.15     11.05 o 
  -1   3  12      474.66      475.04     16.81 o 
   0   3  12       50.84       61.37      3.91 o 
   1   3  12        1.36        1.06      1.85 o 
   2   3  12       35.43       25.79      3.34 o 
   3   3  12      560.87      558.68     13.06 o 
   4   3  12      239.37      259.31      9.01 o 
   5   3  12       58.95       64.51      5.04 o 
   6   3  12       12.19       14.21      3.32 o 
   7   3  12        0.24       -0.57      2.38 o 
  -4   4  12       40.88       46.72      5.25 o 
  -3   4  12      117.82      114.05      6.90 o 
  -2   4  12        2.78        0.55      2.09 o 
  -1   4  12      109.54      105.63      6.11 o 
   0   4  12       12.85       11.34      2.90 o 
   1   4  12       23.67       26.36      3.34 o 
   2   4  12       89.68       88.49      5.36 o 
   3   4  12       87.35       89.93      5.57 o 
   4   4  12        0.60       -0.89      1.21 o 
   5   4  12        7.53        6.77      2.77 o 
   6   4  12        3.05        6.09      2.80 o 
   7   4  12       15.53       12.33      3.66 o 
  -3   5  12      134.63      140.38      7.86 o 
  -2   5  12      235.04      237.00      9.51 o 
  -1   5  12      617.17      605.24     14.89 o 
   0   5  12      976.66      947.06     18.71 o 
   1   5  12      346.81      345.06     10.29 o 
   2   5  12      111.48      116.29      6.04 o 
   3   5  12       80.92       76.13      5.09 o 
   4   5  12      260.19      265.68      6.48 o 
   5   5  12      225.15      239.86      6.49 o 
   6   5  12      184.00      201.28      6.21 o 
   7   5  12       25.07       29.34      4.44 o 
  -2   6  12      196.81      212.26      9.35 o 
  -1   6  12       28.62       32.01      4.21 o 
   0   6  12        9.24       12.75      3.08 o 
   1   6  12        7.90        8.33      2.53 o 
   2   6  12        1.16       -2.04      1.75 o 
   3   6  12       82.13       72.95      5.25 o 
   4   6  12      148.70      140.00      6.95 o 
   5   6  12       78.98       91.84      4.34 o 
   6   6  12       73.07       85.39      4.53 o 
   4   7  12      190.23      193.50      8.83 o 
   5   7  12      130.11      123.19      7.68 o 
  -2  -5  13        0.21       -4.13      3.76 o 
  -1  -5  13        3.48        4.89      4.60 o 
   0  -5  13       85.61       95.50      9.04 o 
  -4  -4  13        0.19       -2.01      4.00 o 
  -3  -4  13       19.29        1.25      4.62 o 
  -2  -4  13       42.56       37.26      6.38 o 
  -1  -4  13       95.23       80.81      7.99 o 
   0  -4  13       23.46       24.04      5.83 o 
   1  -4  13       71.11       54.71      7.16 o 
  -4  -3  13       14.76       14.79      5.02 o 
  -3  -3  13      339.99      356.19     14.47 o 
  -2  -3  13       77.66       67.83      7.13 o 
  -1  -3  13        1.43       -5.29      3.53 o 
   0  -3  13      223.48      197.99     10.71 o 
   1  -3  13        1.61       -4.65      3.84 o 
   2  -3  13      152.50      167.35     11.34 o 
  -5  -2  13      101.00       96.80      8.39 o 
  -4  -2  13      121.84      112.95      8.75 o 
  -3  -2  13      107.36      118.46      8.99 o 
  -2  -2  13       15.69       13.04      4.55 o 
  -1  -2  13        3.38        8.52      4.42 o 
   0  -2  13      183.19      192.87     10.35 o 
   1  -2  13      476.28      459.19     15.65 o 
   2  -2  13      261.98      257.80      6.95 o 
   3  -2  13      189.70      189.15     13.49 o 
   4  -2  13       12.24       16.77      3.47 o 
   5  -2  13        3.77        4.48      2.13 o 
  -5  -1  13       11.47       14.68      3.45 o 
  -4  -1  13       12.94       11.03      2.51 o 
  -3  -1  13       83.58       76.76      4.20 o 
  -2  -1  13       10.59        6.75      2.01 o 
  -1  -1  13       10.56       14.83      2.40 o 
   0  -1  13      289.58      288.51     16.64 o 
   1  -1  13      492.51      460.23      8.95 o 
   2  -1  13        8.42        7.97      2.27 o 
   3  -1  13       25.95       24.28      2.95 o 
   4  -1  13       10.65        6.98      2.48 o 
   5  -1  13        6.66       10.14      2.35 o 
   6  -1  13       31.89       33.37      3.40 o 
  -5   0  13       97.05      101.71      6.77 o 
  -4   0  13       32.82       35.06      3.47 o 
  -3   0  13      242.79      234.80      6.97 o 
  -2   0  13      906.25      926.43     13.94 o 
  -1   0  13       37.84       35.37      4.32 o 
   0   0  13     1882.78     1806.24     39.16 o 
   1   0  13        1.41        4.15      2.12 o 
   2   0  13       15.62       15.97      2.75 o 
   3   0  13       44.04       45.51      8.06 o 
   4   0  13      192.93      194.76      6.44 o 
   5   0  13      225.09      243.46      6.63 o 
   6   0  13       52.75       61.78      4.02 o 
  -5   1  13        1.06        3.53      2.69 o 
  -4   1  13       18.28       18.11      3.53 o 
  -3   1  13      180.95      183.63      6.36 o 
  -2   1  13       78.03       75.95      4.23 o 
  -1   1  13      115.39      110.59      4.90 o 
   0   1  13      242.35      233.83      6.73 o 
   1   1  13      601.56      543.40     10.09 o 
   2   1  13        0.91        3.67      2.04 o 
   3   1  13      145.15      140.43      8.30 o 
   4   1  13       98.27       97.82     12.74 o 
   5   1  13       17.41       21.34      2.61 o 
   6   1  13       10.36       14.85      4.57 o 
   7   1  13        1.28        8.78      3.37 o 
  -4   2  13      173.34      176.31      8.70 o 
  -3   2  13      179.46      183.02      8.31 o 
  -2   2  13       53.73       55.15      4.00 o 
  -1   2  13       24.35       26.25      5.33 o 
   0   2  13      357.20      344.62      8.20 o 
   1   2  13     2216.57     2150.58     24.66 o 
   2   2  13      437.09      435.34      9.05 o 
   3   2  13       77.70       85.84      4.43 o 
   4   2  13       92.33      105.40      6.09 o 
   5   2  13       71.21       82.38      5.75 o 
   6   2  13       13.07       22.18      4.05 o 
   7   2  13       51.90       62.34      5.85 o 
  -4   3  13       17.20       17.11      3.79 o 
  -3   3  13      232.11      223.10      9.54 o 
  -2   3  13       49.72       38.22      4.42 o 
  -1   3  13       43.61       33.36      3.31 o 
   0   3  13       83.69       83.48      4.31 o 
   1   3  13      241.56      249.07      6.82 o 
   2   3  13        0.44        0.16      1.86 o 
   3   3  13       45.56       47.24      4.52 o 
   4   3  13       22.13       25.55      3.84 o 
   5   3  13       36.71       37.96      4.26 o 
   6   3  13       59.62       56.98      5.20 o 
   7   3  13       14.81       16.75      4.08 o 
  -3   4  13      306.10      321.23     11.71 o 
  -2   4  13      493.36      498.33     14.06 o 
  -1   4  13      514.57      505.48     13.56 o 
   0   4  13       68.29       86.09      5.67 o 
   1   4  13      685.01      622.87     14.32 o 
   2   4  13      239.99      225.84      8.39 o 
   3   4  13       11.64       10.53      2.87 o 
   4   4  13      142.84      146.55      7.24 o 
   5   4  13      210.47      202.51      8.47 o 
   6   4  13       44.81       36.06      4.55 o 
   7   4  13        1.82        0.26      2.61 o 
  -2   5  13       23.25       22.03      3.95 o 
  -1   5  13       16.93       17.30      3.45 o 
   0   5  13        1.84       -2.43      1.78 o 
   1   5  13      113.86      110.86      6.17 o 
   2   5  13      116.80      109.89      6.19 o 
   3   5  13       31.09       30.15      3.84 o 
   4   5  13       20.16       21.19      3.68 o 
   5   5  13        4.17        3.70      3.17 o 
   6   5  13        1.16       -0.65      1.63 o 
  -1   6  13       47.03       59.83      5.49 o 
   0   6  13       71.86       78.83      5.88 o 
   1   6  13      393.08      400.06     11.81 o 
   2   6  13      195.53      203.35      8.28 o 
   3   6  13       50.73       47.32      4.52 o 
   4   6  13        0.33       -0.68      2.09 o 
   5   6  13       33.87       36.00      3.20 o 
   6   6  13      169.91      190.84     12.62 o 
   0   7  13      304.28      318.00     11.18 o 
   1   7  13        8.37        5.38      2.61 o 
   5   7  13      120.71      117.44      7.37 o 
  -3  -4  14       38.37       36.73      6.98 o 
  -2  -4  14        1.15        6.06      4.68 o 
  -1  -4  14        6.76        9.43      5.41 o 
   0  -4  14       13.18       -0.24      4.76 o 
   1  -4  14       48.11       49.25      7.37 o 
  -4  -3  14       52.63       60.62      7.73 o 
  -3  -3  14       47.10       50.35      7.11 o 
  -2  -3  14       41.64       33.78      6.48 o 
  -1  -3  14      163.91      161.36     10.22 o 
   0  -3  14      253.69      237.00     12.44 o 
   1  -3  14      139.28      138.34      9.85 o 
   2  -3  14       34.28       34.91      6.69 o 
  -4  -2  14       49.97       51.31      6.95 o 
  -3  -2  14       42.49       41.25      6.53 o 
  -2  -2  14       85.68       90.14      8.18 o 
  -1  -2  14      179.27      168.63     10.11 o 
   0  -2  14        1.77       -3.95      4.15 o 
   1  -2  14        8.69        9.20      4.94 o 
   2  -2  14       82.52       62.78      7.76 o 
   3  -2  14        0.48       -6.86      4.57 o 
  -4  -1  14       90.26       87.25      5.40 o 
  -3  -1  14      361.10      361.15      8.74 o 
  -2  -1  14      216.71      201.23      6.39 o 
  -1  -1  14      183.74      177.00      5.96 o 
   0  -1  14        0.53       -1.76      1.74 o 
   1  -1  14      310.29      310.44      7.63 o 
   2  -1  14      339.79      341.26     16.20 o 
   3  -1  14      382.28      399.34      9.28 o 
   4  -1  14      146.25      175.90      6.60 o 
   5  -1  14       79.00       85.65      6.30 o 
  -4   0  14       40.36       38.32      4.19 o 
  -3   0  14        6.53        9.29      2.49 o 
  -2   0  14        0.24        0.30      1.82 o 
  -1   0  14        1.82        2.86      1.99 o 
   0   0  14       10.19        6.10      2.18 o 
   1   0  14        4.43        3.72      2.06 o 
   2   0  14      280.75      275.63      7.54 o 
   3   0  14       16.84       22.34      3.14 o 
   4   0  14        5.02        7.44      3.34 o 
   5   0  14        0.35        2.87      2.56 o 
   6   0  14        0.19       -1.03      1.89 o 
  -4   1  14        0.83        2.12      2.53 o 
  -3   1  14      146.96      145.21      6.13 o 
  -2   1  14      164.94      165.65      6.15 o 
  -1   1  14      489.96      481.97      9.95 o 
   0   1  14      437.96      431.39     10.23 o 
   1   1  14       36.11       28.72      3.20 o 
   2   1  14      545.54      542.39     10.60 o 
   3   1  14       14.69       12.83      2.68 o 
   4   1  14       35.60       34.88      3.89 o 
   5   1  14       82.50       88.86      6.14 o 
   6   1  14       69.91       70.83      6.09 o 
  -4   2  14       44.95       43.14      5.20 o 
  -3   2  14      107.79       93.61      6.48 o 
  -2   2  14      200.00      190.32      6.75 o 
  -1   2  14      195.13      195.16      6.56 o 
   0   2  14        9.26       11.85      2.56 o 
   1   2  14       19.28       19.84      2.85 o 
   2   2  14       50.59       50.66      3.73 o 
   3   2  14      540.51      540.01     10.61 o 
   4   2  14       24.24       19.86      3.53 o 
   5   2  14      132.54      146.70      7.58 o 
   6   2  14        1.51       -2.90      1.93 o 
  -4   3  14      197.39      208.13     10.01 o 
  -3   3  14      134.23      134.53      7.60 o 
  -2   3  14      129.48      144.33      7.60 o 
  -1   3  14        8.10       11.63      3.40 o 
   0   3  14        1.81        0.69      2.23 o 
   1   3  14        2.55        1.40      1.79 o 
   2   3  14      392.33      369.88     10.90 o 
   3   3  14      495.17      510.32     13.35 o 
   4   3  14      108.82      114.18      6.61 o 
   5   3  14        1.44        7.16      2.87 o 
   6   3  14        3.95        1.96      2.43 o 
  -3   4  14       36.32       37.23      5.09 o 
  -2   4  14        0.85       -1.91      2.04 o 
  -1   4  14        7.46        7.63      2.80 o 
   0   4  14      309.25      267.02      9.72 o 
   1   4  14      140.37      147.28      7.16 o 
   2   4  14      363.08      386.37     11.55 o 
   3   4  14      168.16      164.47      7.45 o 
   4   4  14       29.35       34.15      4.36 o 
   5   4  14       67.07       70.57      5.83 o 
   6   4  14        6.64        9.35      3.21 o 
  -2   5  14       55.21       65.81      5.90 o 
  -1   5  14      159.23      154.15      7.99 o 
   0   5  14       72.11       68.58      5.41 o 
   1   5  14       79.92       75.38      5.62 o 
   2   5  14       11.48       10.14      2.80 o 
   3   5  14      102.64       89.69      5.90 o 
   4   5  14       53.90       46.01      4.70 o 
   5   5  14       13.97       13.09      3.37 o 
   6   5  14       19.29       21.16      4.13 o 
  -1   6  14      329.56      350.65     12.28 o 
   0   6  14        1.29        8.99      2.93 o 
   1   6  14       84.79       84.60      5.80 o 
   2   6  14      151.09      143.67      7.32 o 
   3   6  14      140.49      128.62      6.92 o 
   4   6  14      137.90      135.37      7.29 o 
   5   6  14       54.33       72.97      5.85 o 
   1   7  14       22.03       23.98      4.15 o 
   2   7  14       46.96       51.44      5.07 o 
   3   7  14       17.37       18.94      3.71 o 
  -1  -4  15       72.63       77.86      8.67 o 
   0  -4  15       18.84        6.43      5.72 o 
  -3  -3  15       93.35      106.29      9.64 o 
  -2  -3  15      133.78      125.49      9.80 o 
  -1  -3  15        2.75       -5.67      4.36 o 
   0  -3  15        0.32        0.73      4.99 o 
   1  -3  15       17.56        8.88      5.72 o 
   2  -3  15        2.89        1.78      5.72 o 
  -4  -2  15      123.85      143.02     10.71 o 
  -3  -2  15       95.82       92.18      8.80 o 
  -2  -2  15       21.19       16.15      5.70 o 
  -1  -2  15       91.33       91.55      8.44 o 
   0  -2  15       55.47       56.59      7.81 o 
   1  -2  15      338.75      307.65     13.93 o 
   2  -2  15      165.78      172.83     11.65 o 
   3  -2  15        2.73        5.36      5.54 o 
  -4  -1  15       24.47       14.81      2.97 o 
  -3  -1  15        3.94        3.18      4.83 o 
  -2  -1  15        0.58       -0.81      3.96 o 
  -1  -1  15       74.03       67.07      4.15 o 
   0  -1  15      220.33      221.32      9.47 o 
   1  -1  15      215.67      200.95      6.39 o 
   2  -1  15        0.70        1.24      3.23 o 
   3  -1  15        0.26        3.97      3.34 o 
   4  -1  15      124.50      134.39      6.07 o 
   5  -1  15       76.00       91.08      6.58 o 
  -4   0  15        2.78        3.68      2.87 o 
  -3   0  15        2.53        1.45      3.00 o 
  -2   0  15      231.05      232.95      7.24 o 
  -1   0  15       74.21       75.25      4.37 o 
   0   0  15        5.24        6.10      2.18 o 
   1   0  15      149.81      146.25     10.93 o 
   2   0  15       75.14       62.09      4.14 o 
   3   0  15      143.58      136.70      5.78 o 
   4   0  15      103.33      113.76     13.43 o 
   5   0  15      102.75      123.74      7.47 o 
  -4   1  15       41.96       48.68      5.38 o 
  -3   1  15      428.51      418.20     10.16 o 
  -2   1  15       65.72       72.91      4.99 o 
  -1   1  15        4.55        5.20      3.16 o 
   0   1  15       10.56        6.23      2.22 o 
   1   1  15      112.29       93.04      4.71 o 
   2   1  15      468.53      449.61     11.65 o 
   3   1  15      109.45       97.14      6.70 o 
   4   1  15      305.77      315.21     10.24 o 
   5   1  15        2.23        3.42      2.69 o 
   6   1  15        1.65        6.85      3.14 o 
  -3   2  15        0.47        0.60      2.27 o 
  -2   2  15        9.42        9.60      2.63 o 
  -1   2  15       46.73       46.41      3.88 o 
   0   2  15      106.59      107.13      5.11 o 
   1   2  15      374.34      378.94     11.47 o 
   2   2  15       12.69       14.23      2.73 o 
   3   2  15       67.33       68.99      5.47 o 
   4   2  15        1.34        2.22      2.59 o 
   5   2  15       29.80       24.43      4.05 o 
   6   2  15        0.58        1.67      2.69 o 
  -3   3  15       59.84       58.42      5.80 o 
  -2   3  15      587.08      589.72     15.89 o 
  -1   3  15      789.05      793.78     13.79 o 
   0   3  15      219.65      237.07      7.37 o 
   1   3  15      423.23      416.91     11.60 o 
   2   3  15      106.43      115.01      6.38 o 
   3   3  15        4.87        7.86      2.80 o 
   4   3  15       59.63       65.06      5.49 o 
   5   3  15      346.16      371.03     12.41 o 
   6   3  15       62.96       72.29      5.90 o 
  -2   4  15      103.96      124.05      7.60 o 
  -1   4  15        3.85        4.18      2.74 o 
   0   4  15        7.15       14.00      3.14 o 
   1   4  15       85.99       93.77      6.04 o 
   2   4  15       39.50       32.87      4.15 o 
   3   4  15       17.91       14.19      3.14 o 
   4   4  15      117.01      126.25      7.26 o 
   5   4  15      158.48      173.46      8.49 o 
   6   4  15        8.09        9.46      3.14 o 
  -1   5  15       53.86       66.21      5.88 o 
   0   5  15        6.62       -0.71      2.12 o 
   1   5  15      110.60      108.04      6.64 o 
   2   5  15      317.92      295.84     10.61 o 
   3   5  15      216.29      222.89      9.28 o 
   4   5  15       82.80       85.54      6.11 o 
   5   5  15      112.13      130.24      7.66 o 
   6   5  15       46.05       42.22      5.28 o 
   0   6  15       28.52       29.08      4.39 o 
   1   6  15       58.11       55.78      5.33 o 
   2   6  15        9.20       10.76      3.14 o 
   3   6  15        4.60        6.87      2.72 o 
   4   6  15        8.66       12.54      3.34 o 
   5   6  15       22.78       15.39      3.92 o 
  -1  -3  16      121.64      154.33     11.52 o 
   0  -3  16      116.01      127.76     10.69 o 
   1  -3  16       24.14       21.84      7.00 o 
  -3  -2  16      180.88      179.23     12.12 o 
  -2  -2  16      438.69      437.74     17.27 o 
  -1  -2  16      129.50      123.97      9.98 o 
   0  -2  16      103.13      101.37      9.38 o 
   1  -2  16       24.67       23.91      6.32 o 
   2  -2  16       44.07       32.95      7.24 o 
   3  -2  16       54.50       46.90      8.07 o 
  -3  -1  16       49.51       40.37      7.24 o 
  -2  -1  16        4.08        2.00      4.38 o 
  -1  -1  16        3.16        2.31      2.50 o 
   0  -1  16        6.06        7.59      2.33 o 
   1  -1  16       63.06       64.82      5.29 o 
   2  -1  16       59.95       60.98      4.21 o 
   3  -1  16       48.37       59.30      4.39 o 
   4  -1  16       40.17       52.41      4.52 o 
  -3   0  16        7.81        5.43      7.94 o 
  -2   0  16        0.50        1.36      2.09 o 
  -1   0  16       36.39       40.13      3.66 o 
   0   0  16       46.18       42.38      3.73 o 
   1   0  16      254.26      240.51      7.40 o 
   2   0  16      120.30      112.15      5.36 o 
   3   0  16      153.73      150.57      6.36 o 
   4   0  16        2.38       -1.68      2.26 o 
   5   0  16       52.74       56.93      7.09 o 
  -3   1  16        1.43        0.22      3.51 o 
  -2   1  16       24.94       29.63      7.76 o 
  -1   1  16        3.90        2.86      1.94 o 
   0   1  16       57.80       58.72      4.26 o 
   1   1  16        0.28       -2.64      1.76 o 
   2   1  16       15.20       18.83      3.18 o 
   3   1  16        4.77        6.34      3.23 o 
   4   1  16        7.11        6.93      2.57 o 
   5   1  16       39.56       33.44      4.81 o 
  -3   2  16      254.20      241.83     10.42 o 
  -2   2  16      293.34      314.11     10.20 o 
  -1   2  16      471.63      480.80     10.78 o 
   0   2  16       40.33       37.42      3.77 o 
   1   2  16      103.50       93.55      7.32 o 
   2   2  16      115.92      117.73     10.07 o 
   3   2  16      142.00      137.15      6.08 o 
   4   2  16      281.23      294.56     10.90 o 
   5   2  16       31.93       28.61      4.52 o 
  -2   3  16        5.82       12.57      3.27 o 
  -1   3  16        0.39       -0.47      6.04 o 
   0   3  16       18.53       21.26      3.34 o 
   1   3  16      196.44      203.37      7.06 o 
   2   3  16      207.98      212.31      8.99 o 
   3   3  16      155.31      157.05      7.68 o 
   4   3  16        2.73       -0.13      2.14 o 
   5   3  16        1.79        0.05      2.61 o 
  -2   4  16       12.46        9.95      3.45 o 
  -1   4  16       90.16       98.06      6.79 o 
   0   4  16      587.47      575.38     15.47 o 
   1   4  16      418.55      403.48     12.51 o 
   2   4  16       69.66       65.81      5.57 o 
   3   4  16       41.84       53.67      5.12 o 
   4   4  16       31.51       34.10      4.70 o 
   5   4  16       17.97       16.33      4.08 o 
  -1   5  16       86.13       71.80      6.32 o 
   0   5  16        1.78       -0.21      2.14 o 
   1   5  16       10.09        9.41      3.08 o 
   2   5  16        0.30        2.61      2.48 o 
   3   5  16       14.74       12.46      3.42 o 
   4   5  16       71.59       59.26      5.59 o 
   5   5  16        7.79        3.03      3.03 o 
   1   6  16        0.31        2.01      2.38 o 
   2   6  16       39.99       52.02      5.30 o 
   3   6  16       19.11       27.12      4.28 o 
   4   6  16       18.42       13.87      3.58 o 
  -1  -2  17        0.42        3.27      5.98 o 
   0  -2  17      103.29      103.12     10.19 o 
   1  -2  17       76.82       77.00      9.28 o 
  -2  -1  17      305.79      317.76     15.60 o 
  -1  -1  17      226.59      233.21     13.48 o 
   0  -1  17      287.19      288.89     14.81 o 
   1  -1  17       90.59       83.77      5.64 o 
   2  -1  17       12.52       14.19      2.99 o 
   3  -1  17       19.87       14.02      4.52 o 
  -2   0  17      109.61      105.19      8.19 o 
  -1   0  17       13.10        9.27      2.65 o 
   0   0  17       82.97       77.78      4.72 o 
   1   0  17        1.54        2.92      2.30 o 
   2   0  17        8.14        5.75      5.28 o 
   3   0  17       14.72       27.43      3.61 o 
   4   0  17       65.57       70.20      4.94 o 
  -2   1  17        7.46        4.27      2.58 o 
  -1   1  17       85.10       78.77      4.95 o 
   0   1  17       23.99       32.21      3.96 o 
   1   1  17       45.42       44.01      3.93 o 
   2   1  17       90.67      100.48      5.36 o 
   3   1  17       68.37       71.63      4.93 o 
   4   1  17        0.22       -0.51      2.12 o 
  -2   2  17        3.13       -1.32      2.07 o 
  -1   2  17      218.13      243.34      8.11 o 
   0   2  17       78.06       84.35      5.11 o 
   1   2  17      159.63      162.77     11.21 o 
   2   2  17       61.90       74.91      5.63 o 
   3   2  17        1.49       -1.73      2.44 o 
   4   2  17       20.64       17.06      4.00 o 
   5   2  17       11.17        2.22      2.80 o 
  -2   3  17      385.61      397.34     13.66 o 
  -1   3  17       92.68       87.05      5.37 o 
   0   3  17       37.62       45.28      4.23 o 
   1   3  17       48.07       50.94      4.17 o 
   2   3  17       33.88       37.96      4.00 o 
   3   3  17       24.19       25.08      4.08 o 
   4   3  17       43.91       54.79      5.43 o 
   5   3  17      101.98      124.99      7.76 o 
  -1   4  17        4.89        6.69      3.16 o 
   0   4  17        2.27       -1.67      2.04 o 
   1   4  17       71.56       61.43      5.77 o 
   2   4  17      163.06      169.25      8.57 o 
   3   4  17      332.52      325.36     11.50 o 
   4   4  17       92.13       98.40      6.90 o 
   5   4  17      114.58      137.82      8.31 o 
   1   5  17       10.92        3.89      2.64 o 
   2   5  17      176.20      171.55      8.60 o 
   3   5  17        5.08        7.68      3.19 o 
   4   5  17        0.86       -3.64      2.43 o 
   0  -1  18       39.71       22.84      7.37 o 
   1  -1  18       72.36       50.11      8.54 o 
  -1   0  18       34.81       39.72      7.67 o 
   0   0  18      169.37      173.20     10.25 o 
   1   0  18      109.01      121.15      7.93 o 
   2   0  18       43.44       48.39      4.44 o 
   3   0  18        0.56       -2.75      8.18 o 
  -1   1  18       76.40       80.65      5.25 o 
   0   1  18       80.77       73.57      4.98 o 
   1   1  18       14.32       15.48      3.11 o 
   2   1  18        4.63        3.12      2.40 o 
   3   1  18       10.14       14.53      3.42 o 
  -1   2  18       18.03       17.10      3.52 o 
   0   2  18       64.23       73.51      5.10 o 
   1   2  18       35.65       36.30      3.97 o 
   2   2  18       75.19       72.40      4.99 o 
   3   2  18       12.62       14.99      2.99 o 
   4   2  18       26.98       21.82      4.34 o 
   0   3  18      104.48      100.25      5.63 o 
   1   3  18      366.35      376.09     10.00 o 
   2   3  18      169.63      172.96      8.67 o 
   3   3  18       90.15       97.61      6.77 o 
   4   3  18       19.76       29.24      4.52 o 
   1   4  18        1.46        0.10      2.38 o 
   2   4  18        7.73        6.95      2.98 o 
   3   4  18        0.15       -0.13      2.19 o 
   1   1  19      115.90      116.26      6.03 o 
   2   1  19       48.45       55.77      4.80 o 
   1   2  19       15.30        9.16      3.06 o 
   2   2  19       50.81       49.65      4.61 o 
                                                 
